# Supplementary material for: Blood Transcriptome Response to Environmental Metal Exposure Reveals Potential Biological Processes Related to Alzheimer's Disease
Source: Front Public Health. 2020 Oct 21;8:557587. doi: 10.3389/fpubh.2020.557587 (PMC7609776; doi:10.3389/fpubh.2020.557587)
Supplement: Supplementary file 2 [file Table_1.XLSX]

## Sheet: Table S1
ReactomePathway	RatioOfProteinInPathway	NumberOfProteinInPathway	ProteinFromGeneSet	P-value	FDR	HitGenes
Neutrophil degranulation	0,0483	421	118	6.9356e-09	9.9595e-06	GMFG,ATG7,FUCA1,PTAFR,SIGLEC5,APEH,TOM1,DGAT1,ATP11B,ATP11A,ARL8A,RAP1A,ARPC5,ITGAX,CEP290,ACTR2,TNFRSF1B,TMBIM1,ROCK1,TSPAN14,ANPEP,CPNE3,SLPI,RAC1,CAB39,ORMDL3,GCA,TYROBP,CNN2,IGF2R,CAT,CHI3L1,GALNS,PRSS3,ALOX5,RAB3D,LAMP1,LAMP2,RAB4B,CR1,DNAJC3,PECAM1,FGL2,RAB24,RAB10,FTH1,HLA-H,HLA-B,HLA-C,HLA-A,SLC44A2,CST3,PTGES2,QPCT,FCN1,COTL1,HK3,MAPK1,PSMD2,PSMD3,PADI2,FPR1,IQGAP1,CYB5R3,HP,STK10,KPNB1,…
Innate Immune System	0,1144	998	216	2.0941e-07	0.00015036	ATF2,GMFG,NLRX1,ATG7,CREBBP,FUCA1,CASP10,DUSP4,PTAFR,SIGLEC5,APEH,TOM1,DGAT1,ATP11B,ATP11A,ARL8A,SHC1,LY96,RAP1A,ARPC4,ARPC5,ITGAX,CEP290,ACTR2,TNFRSF1B,TMBIM1,ROCK1,CDC42,TSPAN14,ICAM3,ACTB,ANPEP,TRIM25,CPNE3,ATP6V1G2,SLPI,BTK,CD209,GRB2,RAC2,RAC1,SYK,GAB2,CAB39,RELB,PDZD11,ORMDL3,GCA,OTUD5,ACTG1,MUC3B,TYROBP,RAF1,CNN2,IGF2R,PDPK1,CAT,ATP6V1B2,CHI3L1,GALNS,TNIP2,KRAS,WIPF1,WIPF2,ELK1,PRSS3,PRKCQ…
Signaling by Receptor Tyrosine Kinases	0,0483	421	99	0.0030257	1.371	AKT1,SPINT1,SHB,DUSP4,EPS15L1,RAPGEF1,SPP1,RICTOR,SHC1,RAP1A,NRG1,ADORA2A,ROCK1,ROCK2,CDC42,NTRK1,CRKL,ATP6V1G2,CDC37,APOE,STAT5A,IGF2,PTK6,IGF1,GRB2,GRAP,RAC1,MST1,GAB2,VEGFB,IGF1R,CAV1,MXD4,ATP6AP1,PDPK1,ATP6V1B2,RALB,CBL,PTK2B,KRAS,ELK1,FGFRL1,NCOR1,GABRA1,KIDINS220,FGF3,VRK3,PGF,MAP2K5,HGFAC,POLR2A,CSK,POLR2L,RPS6KA2,RPS6KA1,FLT3LG,RALGDS,VAV1,HGS,MAPK1,NOS3,LYN,ARF6,STAT3,NCF1,NCF4,MAPKAPK2,…
Cytokine Signaling in Immune system	0,0894	780	160	0.003819	1.371	ATF2,AKT1,JAK3,DUSP4,RAPGEF1,RAPGEF2,PTAFR,STX4,STX3,IL12RB1,CRLF1,IL1RAP,CISH,PIAS1,SHC1,TNFRSF9,ITGAX,NRG1,TNFRSF1B,SPTB,TNFRSF1A,IL2RG,CDC42,EIF4E,PDCD4,TRIM34,CRKL,TRIM25,TALDO1,TP53,STAT5A,SDC1,GRB2,SYK,IL16,GAB2,RELB,MAP3K3,GRIN1,INPPL1,IL6R,RAF1,CNN2,ADAR,LMNB1,PDPK1,CBL,PTK2B,TNIP2,KRAS,ELK1,NUP98,ALOX5,FGF3,IGHG1,IL13RA1,IFNAR2,MAP2K3,MAP2K4,VRK3,IFNAR1,MCL1,BCL6,MAP3K11,IFITM3,IL1RN,IFI…
Signaling by Interleukins	0,0499	435	99	0.012501	3.5878	ATF2,AKT1,JAK3,DUSP4,RAPGEF1,PTAFR,STX4,STX3,IL12RB1,CRLF1,IL1RAP,CISH,SHC1,ITGAX,TNFRSF1B,TNFRSF1A,IL2RG,CDC42,PDCD4,CRKL,TALDO1,TP53,STAT5A,SDC1,GRB2,SYK,IL16,GAB2,MAP3K3,INPPL1,IL6R,CNN2,LMNB1,CBL,PTK2B,TNIP2,ELK1,ALOX5,IGHG1,IL13RA1,MAP2K3,MAP2K4,VRK3,MCL1,BCL6,IL1RN,IL23R,PITPNA,RPS6KA2,RPS6KA1,IL1R2,STXBP2,TYK2,VAV1,CAPZA1,ALOX15,MAPK1,PSMD2,PSMD3,PSME3,PSME1,FPR1,PSMF1,ARF1,PELI2,PSMA7,STA…
Clathrin-mediated endocytosis	0,0142	124	34	1.7931	0,0315	SLC18A3,EPS15L1,ARPC4,ARPC5,ACTR2,NECAP1,GRB2,GAK,SYT9,IGF2R,CBL,LDLR,COPS3,RAB5A,HIP1,HGS,DNM2,GAPVD1,COPS7A,ARF6,VAMP3,ARRB1,FCHO1,TGOLN2,PACSIN2,PICALM,FNBP1L,UBA52,LDLRAP1,GPS1,KIAA0319,SH3KBP1,STAM2,REPS2
RHO GTPases Activate WASPs and WAVEs	0,0037	32	14	1.9953	0,0315	ARPC4,ARPC5,ACTR2,CDC42,ACTB,GRB2,RAC1,ACTG1,WIPF1,WIPF2,ARPC1B,MAPK1,BAIAP2,ABI1
Toll Like Receptor 4 (TLR4) Cascade	0,0133	116	32	2.4661	0,0315	ATF2,DUSP4,LY96,BTK,TNIP2,ELK1,MAP2K3,MAP2K4,VRK3,RPS6KA2,RPS6KA1,TLR1,TLR6,TLR4,CASP8,MAPK1,ECSIT,RIPK3,PELI2,UBE2D2,UBE2D1,MAPKAPK2,MYD88,CD14,CREB1,IRF7,MAPK14,UBA52,S100A12,FADD,NKIRAS2,NFKBIB
CD28 co-stimulation	0,0033	29	13	2.6434	0,0315	AKT1,RICTOR,CDC42,GRB2,RAC1,PDPK1,VAV1,LYN,PAK1,PAK2,CD86,CD80,MAPKAP1
Signaling by NTRK1 (TRKA)	0,0084	73	23	3.0182	0,0315	DUSP4,RAPGEF1,SHC1,RAP1A,ADORA2A,NTRK1,CRKL,GRB2,RALB,KRAS,ELK1,KIDINS220,VRK3,MAP2K5,RPS6KA2,RPS6KA1,RALGDS,MAPK1,STAT3,MAPKAPK2,CREB1,MAPK14,MAPK13
CD28 dependent Vav1 pathway	0,0014	12	8	3.2005	0,0315	CDC42,GRB2,RAC1,VAV1,PAK1,PAK2,CD86,CD80
Interleukin-3, Interleukin-5 and GM-CSF signaling	0,0044	38	15	3.5316	0,0315	JAK3,RAPGEF1,SHC1,IL2RG,CRKL,STAT5A,GRB2,GAB2,INPPL1,CBL,VAV1,PIK3CD,PTPN6,YWHAZ,CSF2RA
Signalling to ERKs	0,0039	34	14	3.6344	0,0315	RAPGEF1,SHC1,RAP1A,NTRK1,CRKL,GRB2,RALB,KRAS,KIDINS220,RALGDS,MAPK1,MAPKAPK2,MAPK14,MAPK13
Toll Like Receptor 2 (TLR2) Cascade	0,0102	89	26	3.9476	0,0315	ATF2,DUSP4,LY96,BTK,TNIP2,ELK1,MAP2K3,MAP2K4,VRK3,RPS6KA2,RPS6KA1,TLR1,TLR6,TLR4,MAPK1,ECSIT,PELI2,MAPKAPK2,MYD88,CD14,CREB1,MAPK14,UBA52,S100A12,NKIRAS2,NFKBIB
MyD88:MAL(TIRAP) cascade initiated on plasma membrane	0,0102	89	26	3.9476	0,0315	ATF2,DUSP4,LY96,BTK,TNIP2,ELK1,MAP2K3,MAP2K4,VRK3,RPS6KA2,RPS6KA1,TLR1,TLR6,TLR4,MAPK1,ECSIT,PELI2,MAPKAPK2,MYD88,CD14,CREB1,MAPK14,UBA52,S100A12,NKIRAS2,NFKBIB
Toll Like Receptor TLR6:TLR2 Cascade	0,0102	89	26	3.9476	0,0315	ATF2,DUSP4,LY96,BTK,TNIP2,ELK1,MAP2K3,MAP2K4,VRK3,RPS6KA2,RPS6KA1,TLR1,TLR6,TLR4,MAPK1,ECSIT,PELI2,MAPKAPK2,MYD88,CD14,CREB1,MAPK14,UBA52,S100A12,NKIRAS2,NFKBIB
Toll Like Receptor TLR1:TLR2 Cascade	0,0102	89	26	3.9476	0,0315	ATF2,DUSP4,LY96,BTK,TNIP2,ELK1,MAP2K3,MAP2K4,VRK3,RPS6KA2,RPS6KA1,TLR1,TLR6,TLR4,MAPK1,ECSIT,PELI2,MAPKAPK2,MYD88,CD14,CREB1,MAPK14,UBA52,S100A12,NKIRAS2,NFKBIB
Signaling by VEGF	0,0108	94	27	3.9826	0,0315	AKT1,SHB,RICTOR,ROCK1,ROCK2,CDC42,RAC1,VEGFB,CAV1,PDPK1,PTK2B,KRAS,PGF,VAV1,NOS3,NCF1,NCF4,MAPKAPK2,BAIAP2,PAK1,PAK2,MAPK14,MAPK13,MAPKAP1,ABI1,CTNNA1,ELMO1
VEGFA-VEGFR2 Pathway	0,0099	86	25	5.4135	0,0387	AKT1,SHB,RICTOR,ROCK1,ROCK2,CDC42,RAC1,CAV1,PDPK1,PTK2B,KRAS,VAV1,NOS3,NCF1,NCF4,MAPKAPK2,BAIAP2,PAK1,PAK2,MAPK14,MAPK13,MAPKAP1,ABI1,CTNNA1,ELMO1
Transcriptional regulation by RUNX3	0,0104	91	26	5.4485	0,0387	CREBBP,SPP1,TP53,KRAS,TEAD3,HDAC4,LEF1,PSMD2,PSMD3,PSME3,PSME1,PSMF1,PSMA7,PSMB9,RORC,BCL2L11,MDM2,WWTR1,CCND1,EP300,PSMD13,UBA52,BRD2,NOTCH1,RUNX1,SMURF2
RHO GTPase Effectors	0,0260	227	51	6.3001	0,0414	PAFAH1B1,PKN2,PKN1,ARPC4,ARPC5,ACTR2,ROCK1,ROCK2,CDC42,ACTB,CDC20,GRB2,RAC2,RAC1,ACTG1,RHPN1,PDPK1,WIPF1,WIPF2,NUP98,CDKN1B,ARPC1B,PPP1CB,AHCTF1,MYH9,MAPK1,IQGAP1,FLNA,NCF1,NCF4,S100A8,PPP1R12A,BAIAP2,HIST2H3A,NDEL1,SEC13,PAK1,PAK2,RTKN,YWHAE,YWHAZ,MAPK14,NDE1,ABI1,NF2,RHOG,RHOQ,CTNNA1,MYH10,DLG4,FMNL1
VEGFR2 mediated vascular permeability	0,0028	24	11	6.3766	0,0414	AKT1,RICTOR,RAC1,CAV1,PDPK1,VAV1,NOS3,PAK1,PAK2,MAPKAP1,CTNNA1
TRIF(TICAM1)-mediated TLR4 signaling	0,0107	93	26	7.4277	0,0438	ATF2,DUSP4,LY96,TNIP2,ELK1,MAP2K3,MAP2K4,VRK3,RPS6KA2,RPS6KA1,TLR4,CASP8,MAPK1,RIPK3,UBE2D2,UBE2D1,MAPKAPK2,CD14,CREB1,IRF7,MAPK14,UBA52,S100A12,FADD,NKIRAS2,NFKBIB
MyD88-independent TLR4 cascade	0,0107	93	26	7.4277	0,0438	ATF2,DUSP4,LY96,TNIP2,ELK1,MAP2K3,MAP2K4,VRK3,RPS6KA2,RPS6KA1,TLR4,CASP8,MAPK1,RIPK3,UBE2D2,UBE2D1,MAPKAPK2,CD14,CREB1,IRF7,MAPK14,UBA52,S100A12,FADD,NKIRAS2,NFKBIB
Signaling by Rho GTPases	0,0398	347	71	8.1381	0,0441	BCR,ARHGAP5,GMIP,PAFAH1B1,PKN2,PKN1,ARPC4,ARPC5,TAGAP,ACTR2,ROCK1,ROCK2,CDC42,ACTB,CDC20,GRB2,RAC2,RAC1,ARHGEF1,ARHGEF2,ACTG1,RHPN1,PDPK1,WIPF1,WIPF2,NUP98,CDKN1B,ARPC1B,FGD3,PPP1CB,OBSCN,SRGAP1,AHCTF1,VAV1,ARHGDIA,MYH9,MAPK1,PREX1,IQGAP1,FLNA,NCF1,NCF4,S100A8,PPP1R12A,BAIAP2,HIST2H3A,NDEL1,SEC13,PAK1,PAK2,RTKN,YWHAE,ARHGEF11,ARHGEF16,YWHAZ,MAPK14,NDE1,ABI1,NF2,GDI2,RHOG,RHOF,RHOV,RHOQ,CTNNA1,SYD…
CD209 (DC-SIGN) signaling	0,0024	21	10	8.3229	0,0441	CREBBP,ICAM3,CD209,RELB,RAF1,KRAS,LYN,PAK1,PAK2,EP300
RHO GTPases activate PAKs	0,0024	21	10	8.3229	0,0441	CDC42,RAC1,PPP1CB,MYH9,FLNA,PPP1R12A,PAK1,PAK2,NF2,MYH10
EPHB-mediated forward signaling	0,0038	33	13	8.6427	0,0441	ARPC4,ARPC5,ACTR2,ROCK1,ROCK2,CDC42,ACTB,RAC1,GRIN1,ACTG1,ARPC1B,LYN,PAK1
Signaling by MET	0,0060	52	17	11.858	0,0547	SPINT1,RAPGEF1,SHC1,RAP1A,CRKL,GRB2,RAC1,CBL,KRAS,HGFAC,HGS,ARF6,STAT3,PTPRJ,UBA52,SH3KBP1,STAM2
MyD88 dependent cascade initiated on endosome	0,0099	86	24	11.884	0,0547	ATF2,DUSP4,LY96,TNIP2,ELK1,MAP2K3,MAP2K4,VRK3,RPS6KA2,RPS6KA1,TLR4,MAPK1,ECSIT,PELI2,MAPKAPK2,MYD88,CD14,CREB1,IRF7,MAPK14,UBA52,S100A12,NKIRAS2,NFKBIB
Toll Like Receptor 7/8 (TLR7/8) Cascade	0,0099	86	24	11.884	0,0547	ATF2,DUSP4,LY96,TNIP2,ELK1,MAP2K3,MAP2K4,VRK3,RPS6KA2,RPS6KA1,TLR4,MAPK1,ECSIT,PELI2,MAPKAPK2,MYD88,CD14,CREB1,IRF7,MAPK14,UBA52,S100A12,NKIRAS2,NFKBIB
G-protein beta:gamma signalling	0,0017	15	8	13.348	0,0585	AKT1,CDC42,BTK,PDPK1,GNG2,PAK1,PLCB1,PLCB2
Signaling by NTRKs	0,0105	92	25	13.605	0,0585	DUSP4,RAPGEF1,SHC1,RAP1A,ADORA2A,NTRK1,CRKL,GRB2,RAC1,RALB,KRAS,ELK1,KIDINS220,VRK3,MAP2K5,RPS6KA2,RPS6KA1,RALGDS,MAPK1,STAT3,MAPKAPK2,CREB1,MAPK14,MAPK13,DOCK3
Toll-like Receptor Cascades	0,0162	141	34	15.871	0,0622	ATF2,DUSP4,LY96,BTK,TNIP2,ELK1,MAP2K3,MAP2K4,VRK3,RPS6KA2,RPS6KA1,TLR1,TLR6,TLR5,TLR4,CASP8,MAPK1,ECSIT,RIPK3,PELI2,UBE2D2,UBE2D1,MAPKAPK2,S100A8,MYD88,CD14,CREB1,IRF7,MAPK14,UBA52,S100A12,FADD,NKIRAS2,NFKBIB
Interleukin-15 signaling	0,0014	12	7	15.961	0,0622	JAK3,SHC1,IL2RG,STAT5A,GRB2,GAB2,STAT3
Signal regulatory protein family interactions	0,0014	12	7	15.961	0,0622	GRB2,TYROBP,PTK2B,PTPN6,SIRPB1,SIRPG,SIRPA
TRIF-mediated programmed cell death	0,0010	9	6	17.591	0,0631	LY96,TLR4,CASP8,RIPK3,CD14,FADD
RUNX3 regulates p14-ARF	0,0010	9	6	17.591	0,0631	KRAS,HDAC4,CCND1,EP300,BRD2,RUNX1
SHC-related events triggered by IGF1R	0,0010	9	6	17.591	0,0631	SHC1,IGF2,IGF1,GRB2,IGF1R,KRAS
Membrane Trafficking	0,0588	513	96	18.235	0,0631	AKT1,OPTN,SLC18A3,RAB3IL1,EPS15L1,PAFAH1B1,STX6,STX4,ARPC4,ARPC5,AP4M1,ACTR2,SPTB,NECAP1,CSNK1D,RIN3,MYO5A,GRB2,ACTR1A,RAC1,GAK,TBC1D24,TBC1D14,SYT9,IGF2R,CBL,AP1S1,GJC1,DENND2A,EXOC3,LDLR,RAB43,RAB35,AP1M2,COPS3,CNIH2,RAB5A,RAB1B,VPS4B,RAB21,VPS53,RAB10,FTH1,COG8,COG3,AP1B1,COG2,SPTBN4,STXBP3,HIP1,RAB8A,CAPZA1,HGS,COPA,DNM2,MYH9,USP6NL,GABARAPL2,GAPVD1,COPS7A,ARF1,ARF6,VAMP3,YKT6,ARRB1,FCHO1,KDE…
ER-Phagosome pathway	0,0096	84	23	18.825	0,0631	STX4,LY96,BTK,HLA-H,HLA-B,HLA-C,HLA-A,HLA-E,TLR1,TLR6,TLR4,PSMD2,PSMD3,PSME3,PSME1,PSMF1,VAMP3,PSMA7,PSMB9,MYD88,CD14,PSMD13,UBA52
FOXO-mediated transcription of cell death genes	0,0018	16	8	19.867	0,0631	DDIT3,CREBBP,BBC3,PINK1,BCL6,NFYC,BCL2L11,EP300
Antigen processing-Cross presentation	0,0109	95	25	20.72	0,0631	STX4,LY96,BTK,HLA-H,HLA-B,HLA-C,HLA-A,HLA-E,TLR1,TLR6,TLR4,PSMD2,PSMD3,PSME3,PSME1,PSMF1,VAMP3,PSMA7,PSMB9,NCF1,NCF4,MYD88,CD14,PSMD13,UBA52
ESR-mediated signaling	0,0158	138	33	20.946	0,0631	ATF2,AKT1,CREBBP,SHC1,SP1,GNAI2,IGF1R,CAV1,PDPK1,GNG2,USF2,USF1,KRAS,ELK1,CDKN1B,TLE3,POLR2A,POLR2L,TNRC6B,AXIN1,MAPK1,NOS3,ZNF217,YY1,HIST2H3A,NR5A2,CCND1,EP300,CREB1,GTF2F1,CDK9,RUNX1,TFF1
Interleukin-12 family signaling	0,0063	55	17	21.14	0,0631	IL12RB1,CRLF1,CDC42,PDCD4,TALDO1,CNN2,LMNB1,IL23R,PITPNA,TYK2,CAPZA1,ARF1,STAT3,P4HB,PAK2,MSN,SOD2
Toll Like Receptor 9 (TLR9) Cascade	0,0103	90	24	21.291	0,0631	ATF2,DUSP4,LY96,TNIP2,ELK1,MAP2K3,MAP2K4,VRK3,RPS6KA2,RPS6KA1,TLR4,MAPK1,ECSIT,PELI2,MAPKAPK2,MYD88,CD14,CREB1,IRF7,MAPK14,UBA52,S100A12,NKIRAS2,NFKBIB
Signalling to RAS	0,0023	20	9	21.69	0,0631	SHC1,NTRK1,GRB2,RALB,KRAS,RALGDS,MAPKAPK2,MAPK14,MAPK13
TRAF6 mediated induction of NFkB and MAP kinases upon TLR7/8 or 9 activation	0,0097	85	23	21.773	0,0631	ATF2,DUSP4,LY96,TNIP2,ELK1,MAP2K3,MAP2K4,VRK3,RPS6KA2,RPS6KA1,TLR4,MAPK1,ECSIT,PELI2,MAPKAPK2,MYD88,CD14,CREB1,MAPK14,UBA52,S100A12,NKIRAS2,NFKBIB
Platelet activation, signaling and aggregation	0,0250	218	47	22.393	0,0649	AKT1,SPP2,STX4,SHC1,RAP1A,ACTN1,ACTN4,IGF2,IGF1,GRB2,RAC2,RAC1,SYK,GNAI2,VEGFB,RAF1,RARRES2,GNAQ,PDPK1,GNG2,PRKCQ,TIMP3,APBB1IP,LAMP2,WDR1,PECAM1,CSK,STXBP3,STXBP2,VAV1,GNA11,MAPK1,LYN,FLNA,ARRB1,PTPN6,TAGLN2,YWHAZ,MAPK14,SERPINF2,SERPINA1,TBXA2R,PSAP,RHOG,ALDOA,APLP2,HSPA5
Asparagine N-linked glycosylation	0,0260	227	48	29.224	0,0818	FUCA1,CHST8,SPTB,ALG9,CSNK1D,ACTR1A,DHDDS,RNF5,ST3GAL4,ST3GAL3,CNIH2,RAB1B,COG8,COG3,COG2,SPTBN4,LHB,CAPZA1,ALG13,COPA,PMM2,YKT6,ST6GALNAC2,DDOST,KDELR1,ANK2,PREB,ST8SIA4,ST8SIA2,SEC13,CD59,VCP,SEL1L,SPTA1,STT3A,PRKCSH,DCTN1,UBA52,RPN1,SERPINA1,MPDU1,PPP6C,UMOD,MAN2A1,B4GALT2,GMPPB,GMPPA,B4GALT5
Nuclear Events (kinase and transcription factor activation)	0,0024	21	9	29.856	0,0836	DUSP4,ELK1,VRK3,RPS6KA2,RPS6KA1,MAPK1,MAPKAPK2,CREB1,MAPK14
Pentose phosphate pathway	0,0008	7	5	31.364	0,0847	PGLS,TALDO1,TKT,PGD,G6PD
IRE1alpha activates chaperones	0,0049	43	14	31.907	0,0861	SULT1A3,SHC1,DNAJC3,CTDSP2,PPP2R5B,EXTL3,CXXC1,PREB,ERN1,GSK3A,DCTN1,SSR1,CUL7,HSPA5
Erythropoietin activates RAS	0,0016	14	7	37.183	0,0966	RAPGEF1,SHC1,CRKL,GRB2,KRAS,VAV1,LYN
Toll Like Receptor 3 (TLR3) Cascade	0,0102	89	23	37.796	0,0966	ATF2,DUSP4,TNIP2,ELK1,MAP2K3,MAP2K4,VRK3,RPS6KA2,RPS6KA1,CASP8,MAPK1,RIPK3,UBE2D2,UBE2D1,MAPKAPK2,CREB1,IRF7,MAPK14,UBA52,S100A12,FADD,NKIRAS2,NFKBIB
MyD88 cascade initiated on plasma membrane	0,0091	79	21	40.234	0,0966	ATF2,DUSP4,TNIP2,ELK1,MAP2K3,MAP2K4,VRK3,RPS6KA2,RPS6KA1,TLR5,MAPK1,ECSIT,PELI2,MAPKAPK2,MYD88,CREB1,MAPK14,UBA52,S100A12,NKIRAS2,NFKBIB
Toll Like Receptor 10 (TLR10) Cascade	0,0091	79	21	40.234	0,0966	ATF2,DUSP4,TNIP2,ELK1,MAP2K3,MAP2K4,VRK3,RPS6KA2,RPS6KA1,TLR5,MAPK1,ECSIT,PELI2,MAPKAPK2,MYD88,CREB1,MAPK14,UBA52,S100A12,NKIRAS2,NFKBIB
Toll Like Receptor 5 (TLR5) Cascade	0,0091	79	21	40.234	0,0966	ATF2,DUSP4,TNIP2,ELK1,MAP2K3,MAP2K4,VRK3,RPS6KA2,RPS6KA1,TLR5,MAPK1,ECSIT,PELI2,MAPKAPK2,MYD88,CREB1,MAPK14,UBA52,S100A12,NKIRAS2,NFKBIB
N-glycan antennae elongation in the medial/trans-Golgi	0,0021	18	8	40.243	0,0966	FUCA1,CHST8,ST3GAL4,LHB,ST8SIA2,MAN2A1,B4GALT2,B4GALT5
Interleukin-2 family signaling	0,0046	40	13	44.526	0,1024	JAK3,SHC1,IL2RG,STAT5A,GRB2,SYK,GAB2,INPPL1,PTK2B,STAT3,PIK3CD,PTPN6,CSF2RA
Unfolded Protein Response (UPR)	0,0097	85	22	44.698	0,1028	DDIT3,ATF6,SULT1A3,SHC1,DNAJC3,CTDSP2,NFYC,EIF2S3,PPP2R5B,EXTL3,CXXC1,PREB,EXOSC6,KHSRP,ERN1,GSK3A,DCTN1,MBTPS1,SSR1,CUL7,DCP2,HSPA5
Interleukin-2 signaling	0,0013	11	6	46.639	0,1037	JAK3,SHC1,IL2RG,STAT5A,SYK,PTK2B
Interleukin-12 signaling	0,0052	45	14	47.124	0,1037	IL12RB1,CDC42,PDCD4,TALDO1,CNN2,LMNB1,PITPNA,TYK2,CAPZA1,ARF1,P4HB,PAK2,MSN,SOD2
MAPK targets/ Nuclear events mediated by MAP kinases	0,0031	27	10	49.786	0,1095	ATF2,DUSP4,ELK1,VRK3,RPS6KA2,RPS6KA1,MAPK1,MAPKAPK2,CREB1,MAPK14
Signaling by SCF-KIT	0,0047	41	13	54.302	0,1149	STAT5A,GRB2,GRAP,RAC1,GAB2,CBL,KRAS,VAV1,LYN,STAT3,SH2B3,PTPN6,FES
TRAIL signaling	0,0009	8	5	54.7	0,1149	CASP10,TNFSF10,CASP8,CFLAR,FADD
Transcriptional regulation of granulopoiesis	0,0037	32	11	57.054	0,1198	IL6R,LEF1,STAT3,HIST2H3A,RXRA,EP300,CREB1,TAL1,CSF3R,KLF5,RUNX1
Post-translational protein modification	0,1333	1163	191	61.327	0,1254	LYPD3,ADAMTS13,CREBBP,FUCA1,CHST8,JOSD1,SPP1,SPP2,MBD6,CCDC8,FBXW5,CISH,FBXO17,FBXO11,PIAS1,LY6E,SP3,PTEN,EIF5A,SPTB,ACTB,CDC20,HERC2,TRIM25,FBXO9,ALG9,CSNK1D,TP53,NRN1,APOE,NTNG1,FBXL5,OTUD7A,ACTR1A,MFGE8,KLHL2,PEX10,KLHL5,OTUD5,UBE2Z,MUC3B,DHDDS,UBE2F,UBE2B,UBE2W,FBN1,RNF5,ASB16,TNIP2,NUP98,XPC,BCL10,ST3GAL4,ST3GAL3,PHC2,ADAMTSL4,APOL1,PCGF2,NUCB1,USP4,USP3,COPS3,CNIH2,RAB5A,APOA5,DNAJC3,HDAC4,…
Cargo recognition for clathrin-mediated endocytosis	0,0107	93	23	62.697	0,1254	SLC18A3,EPS15L1,NECAP1,GRB2,SYT9,IGF2R,CBL,LDLR,COPS3,HGS,COPS7A,VAMP3,ARRB1,FCHO1,TGOLN2,PICALM,UBA52,LDLRAP1,GPS1,KIAA0319,SH3KBP1,STAM2,REPS2
Activation of NMDA receptors and postsynaptic events	0,0083	72	19	64.647	0,1293	LIN7C,NRG1,RAC1,GRIN1,PDPK1,KRAS,RPS6KA2,RPS6KA1,MAPK1,PRKAR1A,GRIN2A,GRIN2C,PPM1F,KIF17,CAMKK1,CAMKK2,CREB1,DLG4,CAMK2G
Signaling by ERBB4	0,0065	57	16	68.51	0,1333	SHC1,NRG1,APOE,STAT5A,GRB2,MXD4,KRAS,NCOR1,GABRA1,APH1A,APH1B,NEDD4,UBA52,WWOX,DLG4,ERBB3
Regulation of signaling by CBL	0,0014	12	6	70.144	0,1333	RAPGEF1,CRKL,GRB2,CBL,VAV1,PIK3CD
Synaptic adhesion-like molecules	0,0023	20	8	73.879	0,1404	GRIN1,LRFN3,GRIN2A,GRIN2C,PTPRF,RTN3,DLG4,FLOT2
Caspase activation via Death Receptors in the presence of ligand	0,0018	16	7	75.066	0,1426	LY96,TNFSF10,TLR4,CASP8,CD14,CFLAR,FADD
Interleukin-23 signaling	0,0010	9	5	88.216	0,1588	IL12RB1,IL23R,TYK2,STAT3,P4HB
PTK6 Regulates RTKs and Their Effectors AKT1 and DOK1	0,0010	9	5	88.216	0,1588	AKT1,PTK6,CBL,DOK1,UBA52
Interleukin receptor SHC signaling	0,0029	25	9	89.072	0,1603	JAK3,SHC1,IL2RG,GRB2,GAB2,INPPL1,PIK3CD,PTPN6,CSF2RA
Signaling by Erythropoietin	0,0029	25	9	89.072	0,1603	RAPGEF1,SHC1,CRKL,STAT5A,GRB2,KRAS,VAV1,LYN,PIK3CD
Extra-nuclear estrogen signaling	0,0056	49	14	94.97	0,1709	AKT1,SHC1,GNAI2,IGF1R,CAV1,PDPK1,GNG2,KRAS,ELK1,CDKN1B,MAPK1,NOS3,CCND1,CREB1
p38MAPK events	0,0015	13	6	0,0101	0,1721	RALB,KRAS,RALGDS,MAPKAPK2,MAPK14,MAPK13
RSK activation	0,0007	6	4	0,0101	0,1723	PDPK1,RPS6KA2,RPS6KA1,MAPK1
Signaling by Nuclear Receptors	0,0238	208	42	0,0107	0,1815	ATF2,AKT1,CREBBP,SHC1,SP1,APOE,CYP26A1,GNAI2,IGF1R,CAV1,PDPK1,GNG2,USF2,USF1,KRAS,ELK1,RARG,CDKN1B,NCOR1,TLE3,POLR2A,POLR2L,TNRC6B,CPT1A,AXIN1,MAPK1,NOS3,ABCA1,ZNF217,YY1,HIST2H3A,NR5A2,RXRA,CCND1,EP300,CREB1,GTF2F1,CDK9,RUNX1,TFF1,TBL1XR1,ABCG1
RHO GTPases activate PKNs	0,0041	36	11	0,0129	0,1986	PKN2,PKN1,PDPK1,PPP1CB,MYH9,PPP1R12A,HIST2H3A,PAK1,YWHAE,YWHAZ,MYH10
Gene and protein expression by JAK-STAT signaling after Interleukin-12 stimulation	0,0041	36	11	0,0129	0,1986	CDC42,PDCD4,TALDO1,CNN2,LMNB1,PITPNA,CAPZA1,ARF1,PAK2,MSN,SOD2
Signaling by PTK6	0,0058	51	14	0,0130	0,1986	AKT1,NRG1,PTK6,RAC1,CBL,KRAS,CDKN1B,STAT3,LRRK2,CCND1,DOK1,UBA52,ELMO1,ERBB3
Signaling by Non-Receptor Tyrosine Kinases	0,0058	51	14	0,0130	0,1986	AKT1,NRG1,PTK6,RAC1,CBL,KRAS,CDKN1B,STAT3,LRRK2,CCND1,DOK1,UBA52,ELMO1,ERBB3
Translocation of SLC2A4 (GLUT4) to the plasma membrane	0,0058	51	14	0,0130	0,1986	AKT1,STX4,MYO5A,RAC1,EXOC3,RAB10,STXBP3,RAB8A,MYH9,KIF3B,YWHAE,YWHAZ,RHOQ,ASPSCR1
PIP3 activates AKT signaling	0,0262	229	45	0,0130	0,1986	ATF2,AKT1,RICTOR,IL1RAP,PTEN,NRG1,PIK3AP1,TP53,GRB2,RAC2,RAC1,PDPK1,SNAI2,CDKN1B,FGF3,HDAC5,TNRC6B,VAV1,PPP2R5B,MAPK1,PSMD2,PSMD3,PSME3,PSME1,PSMF1,PSMA7,PSMB9,MDM2,MYD88,PIK3CD,NEDD4,CD86,CD80,PSMD13,GSK3B,GSK3A,CHD4,CHD3,CREB1,UBA52,MAPKAP1,RRAGD,RHOG,NR4A1,ERBB3
XBP1(S) activates chaperone genes	0,0047	41	12	0,0131	0,1986	SULT1A3,SHC1,DNAJC3,CTDSP2,PPP2R5B,EXTL3,CXXC1,PREB,GSK3A,DCTN1,SSR1,CUL7
Endosomal/Vacuolar pathway	0,0011	10	5	0,0134	0,1986	HLA-H,HLA-B,HLA-C,HLA-A,HLA-E
MET activates RAP1 and RAC1	0,0011	10	5	0,0134	0,1986	RAPGEF1,RAP1A,CRKL,GRB2,RAC1
RHO GTPases Activate ROCKs	0,0021	18	7	0,0136	0,1986	ROCK1,ROCK2,PPP1CB,MYH9,PPP1R12A,PAK1,MYH10
ERK/MAPK targets	0,0021	18	7	0,0136	0,1986	DUSP4,ELK1,VRK3,RPS6KA2,RPS6KA1,MAPK1,MAPK14
Intracellular signaling by second messengers	0,0306	267	51	0,0140	0,1986	ATF2,AKT1,RICTOR,IL1RAP,PTEN,NRG1,PIK3AP1,TP53,GRB2,RAC2,RAC1,PDPK1,SNAI2,CDKN1B,ADCY4,FGF3,HDAC5,TNRC6B,VAV1,PPP2R5B,MAPK1,PSMD2,PSMD3,PRKAR1A,PSME3,PSME1,PSMF1,PSMA7,PSMB9,MDM2,MYD88,PIK3CD,CAMKK1,CAMKK2,NEDD4,CD86,CD80,PSMD13,GSK3B,GSK3A,CHD4,CHD3,CREB1,UBA52,MAPKAP1,RRAGD,PDE1A,RHOG,NR4A1,ERBB3,CAMK2G
Prolonged ERK activation events	0,0016	14	6	0,0141	0,1986	RAPGEF1,RAP1A,NTRK1,CRKL,KIDINS220,MAPK1
FOXO-mediated transcription	0,0071	62	16	0,0142	0,1986	AKT1,DDIT3,CREBBP,BBC3,PINK1,CAV1,CAT,CDKN1B,BCL6,TXN,NFYC,BCL2L11,EP300,YWHAZ,SOD2,SIN3A
Other interleukin signaling	0,0026	23	8	0,0159	0,2227	STX4,STX3,SDC1,IL16,STXBP2,TYK2,TXLNA,CSF3R
Post NMDA receptor activation events	0,0066	58	15	0,0169	0,2299	NRG1,RAC1,GRIN1,PDPK1,KRAS,RPS6KA2,RPS6KA1,MAPK1,PRKAR1A,GRIN2A,CAMKK1,CAMKK2,CREB1,DLG4,CAMK2G
Reactions specific to the complex N-glycan synthesis pathway	0,0008	7	4	0,0169	0,2299	FUCA1,CHST8,LHB,MAN2A1
CREB phosphorylation	0,0008	7	4	0,0169	0,2299	RPS6KA2,RPS6KA1,MAPKAPK2,CREB1
STAT5 Activation	0,0008	7	4	0,0169	0,2299	STAT5A,GRB2,GAB2,FLT3LG
Negative regulation of MET activity	0,0022	19	7	0,0177	0,2299	GRB2,CBL,HGS,PTPRJ,UBA52,SH3KBP1,STAM2
RHO GTPases activate CIT	0,0022	19	7	0,0177	0,2299	RAC1,CDKN1B,PPP1CB,MYH9,PPP1R12A,MYH10,DLG4
Signaling by NOTCH	0,0185	161	33	0,0180	0,2336	AKT1,CREBBP,TP53,TACC3,NCOR1,TLE3,HDAC5,HDAC9,TNRC6B,YBX1,PSMD2,PSMD3,PSME3,PSME1,PSMF1,PSMA7,PSMB9,ARRB1,PTCRA,HIST2H3A,APH1A,APH1B,MIB1,CCND1,EP300,PSMD13,SEL1L,YWHAZ,CREB1,UBA52,NOTCH1,RUNX1,TBL1XR1
Adenosine P1 receptors	0,0005	4	3	0,0186	0,2388	ADORA3,ADORA1,ADORA2A
Synthesis of GDP-mannose	0,0005	4	3	0,0186	0,2388	PMM2,GMPPB,GMPPA
PTK6 Regulates Cell Cycle	0,0005	4	3	0,0186	0,2388	PTK6,CDKN1B,CCND1
RNA Polymerase II Transcription Elongation	0,0068	59	15	0,0193	0,2388	MLLT1,ERCC2,POLR2A,POLR2L,CCNT2,CCNK,PAF1,SUPT6H,ELL,CTDP1,GTF2H1,GTF2H4,GTF2F1,CDK9,IWS1
Formation of RNA Pol II elongation complex	0,0068	59	15	0,0193	0,2388	MLLT1,ERCC2,POLR2A,POLR2L,CCNT2,CCNK,PAF1,SUPT6H,ELL,CTDP1,GTF2H1,GTF2H4,GTF2F1,CDK9,IWS1
Apoptosis	0,0193	168	34	0,0194	0,2388	AKT1,UNC5A,NMT1,BBC3,LY96,BMF,ROCK1,TNFSF10,TP53,LMNB1,PRKCQ,TLR4,CASP8,MAPK1,PSMD2,PSMD3,PSME3,PSME1,PSMF1,PSMA7,STAT3,PSMB9,KPNB1,BCL2L11,CD14,DBNL,PAK2,PSMD13,YWHAE,YWHAZ,UBA52,CARD8,CFLAR,FADD
Growth hormone receptor signaling	0,0028	24	8	0,0199	0,2388	CISH,STAT5A,MAPK1,LYN,STAT3,SOCS2,SH2B1,PTPN6
CREB1 phosphorylation through NMDA receptor-mediated activation of RAS signaling	0,0028	24	8	0,0199	0,2388	GRIN1,PDPK1,KRAS,RPS6KA2,RPS6KA1,MAPK1,CREB1,DLG4
Caspase activation via extrinsic apoptotic signalling pathway	0,0028	24	8	0,0199	0,2388	UNC5A,LY96,TNFSF10,TLR4,CASP8,CD14,CFLAR,FADD
Regulation of TP53 Expression and Degradation	0,0033	29	9	0,0211	0,2535	AKT1,RICTOR,TP53,PRDM1,PDPK1,RFFL,MDM2,UBA52,MAPKAP1
Biosynthesis of the N-glycan precursor (dolichol lipid-linked oligosaccharide, LLO) and transfer to a nascent protein	0,0050	44	12	0,0213	0,2561	ALG9,DHDDS,ST3GAL4,ST3GAL3,ALG13,PMM2,ST6GALNAC2,ST8SIA4,ST8SIA2,MPDU1,GMPPB,GMPPA
Transcriptional activity of SMAD2/SMAD3:SMAD4 heterotrimer	0,0050	44	12	0,0213	0,2561	SKI,SP1,NCOR1,CCNT2,UBE2D1,PPM1A,CCNK,WWTR1,RNF111,UBA52,CDK9,SMURF2
ROS and RNS production in phagocytes	0,0039	34	10	0,0216	0,2596	ATP6V1G2,RAC2,ATP6V1B2,NOS3,NCF1,NCF4,SLC11A1,ATP6V0B,ATP6V0C,ATP6V1A
IKK complex recruitment mediated by RIP1	0,0023	20	7	0,0226	0,2710	LY96,TLR4,RIPK3,UBE2D2,UBE2D1,CD14,UBA52
Lysosome Vesicle Biogenesis	0,0029	25	8	0,0246	0,2758	AP4M1,AP1S1,AP1M2,AP1B1,HGS,DNM2,ARF1,ARRB1
Regulation of TLR by endogenous ligand	0,0018	16	6	0,0251	0,2758	LY96,TLR1,TLR6,TLR4,S100A8,CD14
Synthesis of active ubiquitin: roles of E1 and E2 enzymes	0,0034	30	9	0,0255	0,2792	UBE2Z,UBE2B,UBE2W,UBE2D2,UBE2D1,UBE2G2,UBE2Q2,UBE2R2,UBA52
Beta-catenin phosphorylation cascade	0,0009	8	4	0,0259	0,2792	FRAT1,FRAT2,AXIN1,GSK3B
Platelet sensitization by LDL	0,0009	8	4	0,0259	0,2792	PECAM1,PTPN6,MAPK14,FGR
CREB1 phosphorylation through the activation of CaMKII/CaMKK/CaMKIV cascasde	0,0009	8	4	0,0259	0,2792	CAMKK1,CAMKK2,CREB1,CAMK2G
Thromboxane signalling through TP receptor	0,0009	8	4	0,0259	0,2792	GNAQ,GNG2,GNA11,TBXA2R
ATF6 (ATF6-alpha) activates chaperones	0,0014	12	5	0,0267	0,2792	DDIT3,ATF6,NFYC,MBTPS1,HSPA5
NF-kB activation through FADD/RIP-1 pathway mediated by caspase-8 and -10	0,0014	12	5	0,0267	0,2792	CASP10,TRIM25,CASP8,RNF135,FADD
Frs2-mediated activation	0,0014	12	5	0,0267	0,2792	RAPGEF1,RAP1A,NTRK1,CRKL,MAPK1
AKT phosphorylates targets in the cytosol	0,0014	12	5	0,0267	0,2792	AKT1,CDKN1B,MDM2,GSK3B,GSK3A
RAF activation	0,0014	12	5	0,0267	0,2792	RAF1,KRAS,MAP3K11,ARAF,KSR1
Signaling by TGF-beta Receptor Complex	0,0084	73	17	0,0279	0,2792	F11R,SKI,SP1,CBL,NCOR1,PPP1CB,CCNT2,UBE2D1,PPM1A,CCNK,WWTR1,FKBP1A,RNF111,UBA52,CDK9,SMURF2,USP15
Interferon alpha/beta signaling	0,0078	68	16	0,0298	0,2954	ADAR,IFNAR2,IFNAR1,IFITM3,IFITM2,HLA-H,HLA-B,HLA-C,HLA-A,HLA-E,TYK2,PTPN6,IRF4,IRF7,IRF5,IFI6
Transport to the Golgi and subsequent modification	0,0165	144	29	0,0306	0,2954	FUCA1,CHST8,SPTB,CSNK1D,ACTR1A,ST3GAL4,CNIH2,RAB1B,COG8,COG3,COG2,SPTBN4,LHB,CAPZA1,COPA,YKT6,KDELR1,ANK2,PREB,ST8SIA2,SEC13,CD59,SPTA1,DCTN1,SERPINA1,PPP6C,MAN2A1,B4GALT2,B4GALT5
Costimulation by the CD28 family	0,0072	63	15	0,0317	0,2954	AKT1,RICTOR,CDC42,GRB2,RAC1,PDPK1,CSK,VAV1,LYN,PTPN6,PAK1,PAK2,CD86,CD80,MAPKAP1
Interferon Signaling	0,0207	181	35	0,0317	0,2954	PTAFR,PIAS1,EIF4E,TRIM34,TRIM25,ADAR,NUP98,IFNAR2,IFNAR1,IFITM3,IFITM2,HLA-H,HLA-B,HLA-C,HLA-A,HLA-E,TYK2,FLNA,KPNA4,KPNB1,PTPN6,SEC13,NEDD4,IRF4,NUP50,IRF7,IRF5,UBA52,TRIM8,IFNGR1,IFNGR2,EIF4G1,EIF4E3,IFI6,CAMK2G
Lysosomal oligosaccharide catabolism	0,0002	2	2	0,0317	0,2954	MANBA,MAN2B1
Signal amplification	0,0019	17	6	0,0323	0,2954	GNAI2,GNAQ,GNG2,GNA11,MAPK14,TBXA2R
KSRP (KHSRP) binds and destabilizes mRNA	0,0019	17	6	0,0323	0,2954	AKT1,EXOSC6,KHSRP,YWHAZ,MAPK14,DCP2
Chylomicron clearance	0,0006	5	3	0,0328	0,2954	APOE,LDLR,LDLRAP1
Signaling by MST1	0,0006	5	3	0,0328	0,2954	SPINT1,MST1,MST1R
NOSTRIN mediated eNOS trafficking	0,0006	5	3	0,0328	0,2954	CAV1,DNM2,NOS3
G beta:gamma signalling through PLC beta	0,0006	5	3	0,0328	0,2954	GNG2,PLCB1,PLCB2
Ficolins bind to repetitive carbohydrate structures on the target cell surface	0,0006	5	3	0,0328	0,2954	FCN1,FCN3,MASP2
FasL/ CD95L signaling	0,0006	5	3	0,0328	0,2954	CASP10,CASP8,FADD
G beta:gamma signalling through CDC42	0,0006	5	3	0,0328	0,2954	CDC42,GNG2,PAK1
EPH-Ephrin signaling	0,0099	86	19	0,0332	0,2987	ARPC4,ARPC5,ACTR2,ROCK1,ROCK2,CDC42,ACTB,RAC1,GRIN1,ACTG1,ARPC1B,EFNB3,MYH9,LYN,APH1A,APH1B,PAK1,SDCBP,MYH10
Disassembly of the destruction complex and recruitment of AXIN to the membrane	0,0025	22	7	0,0350	0,3065	CAV1,CSNK1G2,FRAT1,FRAT2,AXIN1,GSK3B,FZD1
Interleukin-7 signaling	0,0025	22	7	0,0350	0,3065	JAK3,CISH,IL2RG,STAT5A,STAT3,SOCS2,HIST2H3A
Ovarian tumor domain proteases	0,0042	37	10	0,0353	0,3065	PTEN,TRIM25,TP53,OTUD7A,OTUD5,TNIP2,UBE2D1,VCP,UBA52,RNF135
alpha-linolenic (omega3) and linoleic (omega6) acid metabolism	0,0015	13	5	0,0357	0,3065	FADS2,ACOX1,ELOVL5,ACAA1,ACSL1
Advanced glycosylation endproduct receptor signaling	0,0015	13	5	0,0357	0,3065	CAPZA1,MAPK1,DDOST,PRKCSH,S100A12
alpha-linolenic acid (ALA) metabolism	0,0015	13	5	0,0357	0,3065	FADS2,ACOX1,ELOVL5,ACAA1,ACSL1
Integrin signaling	0,0031	27	8	0,0361	0,3065	AKT1,SHC1,RAP1A,GRB2,SYK,PDPK1,APBB1IP,CSK
Regulation of mRNA stability by proteins that bind AU-rich elements	0,0100	87	19	0,0365	0,3065	AKT1,PSMD2,PSMD3,PSME3,PSME1,PSMF1,PSMA7,PSMB9,MAPKAPK2,EXOSC6,KHSRP,PSMD13,YWHAZ,MAPK14,UBA52,EIF4G1,ANP32A,DCP2,ZFP36L1
BH3-only proteins associate with and inactivate anti-apoptotic BCL-2 members	0,0010	9	4	0,0373	0,3065	BBC3,BMF,STAT3,BCL2L11
Interleukin-9 signaling	0,0010	9	4	0,0373	0,3065	JAK3,IL2RG,STAT5A,STAT3
TP53 Regulates Transcription of DNA Repair Genes	0,0068	59	14	0,0378	0,3065	ATF2,TP53,ERCC2,POLR2A,POLR2L,PMS2,CCNT2,CCNK,ELL,CTDP1,GTF2H1,GTF2H4,GTF2F1,CDK9
MAP kinase activation	0,0068	59	14	0,0378	0,3065	ATF2,DUSP4,TNIP2,ELK1,MAP2K3,MAP2K4,VRK3,RPS6KA2,RPS6KA1,MAPK1,MAPKAPK2,CREB1,MAPK14,UBA52
Interferon gamma signaling	0,0087	76	17	0,0383	0,3065	PTAFR,PIAS1,TRIM34,TRIM25,HLA-H,HLA-B,HLA-C,HLA-A,HLA-E,PTPN6,IRF4,IRF7,IRF5,TRIM8,IFNGR1,IFNGR2,CAMK2G
Protein ubiquitination	0,0087	76	17	0,0383	0,3065	PEX10,UBE2Z,UBE2B,UBE2W,BCL10,HLA-B,HLA-A,HIST1H2BD,UBE2D2,UBE2D1,UBE2J2,PAF1,UBE2G2,VCP,UBE2Q2,UBE2R2,UBA52
CD28 dependent PI3K/Akt signaling	0,0021	18	6	0,0406	0,3252	AKT1,RICTOR,PDPK1,CD86,CD80,MAPKAP1
Gastrin-CREB signalling pathway via PKC and MAPK	0,0021	18	6	0,0406	0,3252	GRB2,KRAS,RPS6KA2,RPS6KA1,MAPK1,CREB1
Estrogen-dependent gene expression	0,0108	94	20	0,0407	0,3259	ATF2,CREBBP,SP1,USF2,USF1,TLE3,POLR2A,POLR2L,TNRC6B,AXIN1,ZNF217,YY1,HIST2H3A,NR5A2,CCND1,EP300,GTF2F1,CDK9,RUNX1,TFF1
Phase I - Functionalization of compounds	0,0088	77	17	0,0423	0,3387	CYP21A2,TBXAS1,CYP26A1,CYP3A5,POR,CYP7B1,CYB5R3,CYP2F1,RXRA,CYP24A1,CYP1B1,AOC3,ACSS2,CYP27A1,MAOA,NQO2,ALDH2
Sema4D in semaphorin signaling	0,0026	23	7	0,0427	0,3414	ROCK1,ROCK2,RAC1,MYH9,ARHGEF11,SEMA4D,MYH10
Regulation of TP53 Degradation	0,0032	28	8	0,0430	0,3440	AKT1,RICTOR,TP53,PDPK1,RFFL,MDM2,UBA52,MAPKAP1
Retrograde transport at the Trans-Golgi-Network	0,0050	44	11	0,0450	0,3531	STX6,IGF2R,RAB43,VPS53,COG8,COG3,COG2,USP6NL,VAMP3,STX16,STX10
DAP12 interactions	0,0050	44	11	0,0450	0,3531	SHC1,BTK,GRB2,RAC1,SYK,TYROBP,KRAS,HLA-B,HLA-C,HLA-E,SIRPB1
TRAF3-dependent IRF activation pathway	0,0016	14	5	0,0464	0,3531	CREBBP,TRIM25,EP300,IRF7,RNF135
Interleukin-1 signaling	0,0117	102	21	0,0487	0,3531	IL1RAP,MAP3K3,TNIP2,MAP2K4,IL1RN,IL1R2,PSMD2,PSMD3,PSME3,PSME1,PSMF1,PELI2,PSMA7,PSMB9,SQSTM1,MYD88,PSMD13,UBA52,S100A12,NKIRAS2,NFKBIB
Interleukin-17 signaling	0,0077	67	15	0,0490	0,3531	ATF2,DUSP4,TNIP2,ELK1,MAP2K3,MAP2K4,VRK3,RPS6KA2,RPS6KA1,MAPK1,MAPKAPK2,CREB1,MAPK14,UBA52,IL17RA
Cell death signalling via NRAGE, NRIF and NADE	0,0077	67	15	0,0490	0,3531	RAC1,ARHGEF1,ARHGEF2,FGD3,OBSCN,VAV1,PREX1,SQSTM1,BCL2L11,APH1A,APH1B,YWHAE,ARHGEF11,ARHGEF16,UBA52
Synthesis of substrates in N-glycan biosythesis	0,0039	34	9	0,0493	0,3531	DHDDS,ST3GAL4,ST3GAL3,PMM2,ST6GALNAC2,ST8SIA4,ST8SIA2,GMPPB,GMPPA
Generic Transcription Pathway	0,0905	790	126	0,0502	0,3531	ATF2,AKT1,DDIT3,CREBBP,NR2F1,NR2F6,BBC3,CASP10,CNOT6L,SPP1,RICTOR,ATAD2,SKI,MED31,SP1,PTEN,PINK1,EPC1,TP53,APOE,PRDM1,MSX2,CAV1,PDPK1,ELF2,CAT,ERCC2,KRAS,PRKCQ,NRBF2,RARG,CDKN1B,AIFM2,TEAD3,NCOR1,PCGF2,HIPK1,BCL6,CR1,RFC2,HDAC4,HDAC5,HDAC9,POLR2A,RFFL,POLR2L,TNRC6B,TWIST2,TXN,TOP3A,NFYC,LMO1,LMO2,AXIN1,LEF1,NR2C2,MAPK1,PSMD2,PSMD3,PSME3,PSME1,GRIN2A,PSMF1,PSMA7,PMS2,PSMB9,CCNT2,RORC,UBE2D1,YY1,MA…
TP53 Regulates Transcription of Genes Involved in Cytochrome C Release	0,0022	19	6	0,0503	0,3531	CREBBP,BBC3,TP53,AIFM2,TP53INP1,STEAP3
Sema4D induced cell migration and growth-cone collapse	0,0022	19	6	0,0503	0,3531	ROCK1,ROCK2,MYH9,ARHGEF11,SEMA4D,MYH10
Scavenging by Class A Receptors	0,0022	19	6	0,0503	0,3531	APOE,FTH1,SCGB3A2,SCARA5,COL4A2,COL4A1
G alpha (12/13) signalling events	0,0064	56	13	0,0507	0,3531	ROCK1,ROCK2,BTK,ARHGEF1,ARHGEF2,GNG2,FGD3,OBSCN,VAV1,PREX1,ARHGEF11,ARHGEF16,TBXA2R
DAP12 signaling	0,0033	29	8	0,0507	0,3531	SHC1,BTK,GRB2,RAC1,SYK,TYROBP,KRAS,HLA-E
Golgi Associated Vesicle Biogenesis	0,0033	29	8	0,0507	0,3531	AP1S1,AP1M2,FTH1,AP1B1,DNM2,ARF1,ARRB1,ACBD3
EGFR downregulation	0,0033	29	8	0,0507	0,3531	EPS15L1,CDC42,GRB2,CBL,HGS,UBA52,SH3KBP1,STAM2
Interleukin-10 signaling	0,0052	45	11	0,0512	0,3531	PTAFR,TNFRSF1B,TNFRSF1A,IL1RN,IL1R2,TYK2,FPR1,STAT3,CCR2,CD86,CD80
trans-Golgi Network Vesicle Budding	0,0052	45	11	0,0512	0,3531	STX4,AP4M1,AP1S1,AP1M2,FTH1,AP1B1,HGS,DNM2,ARF1,ARRB1,ACBD3
CaMK IV-mediated phosphorylation of CREB	0,0011	10	4	0,0513	0,3531	CAMKK1,CAMKK2,CREB1,CAMK2G
ATF6 (ATF6-alpha) activates chaperone genes	0,0011	10	4	0,0513	0,3531	DDIT3,ATF6,NFYC,HSPA5
CTLA4 inhibitory signaling	0,0011	10	4	0,0513	0,3531	AKT1,LYN,CD86,CD80
Synthesis of Leukotrienes (LT) and Eoxins (EX)	0,0011	10	4	0,0513	0,3531	ALOX5,ALOX15,MAPKAPK2,ABCC1
N-Glycan antennae elongation	0,0011	10	4	0,0513	0,3531	ST3GAL4,ST8SIA2,B4GALT2,B4GALT5
ADP signalling through P2Y purinoceptor 1	0,0011	10	4	0,0513	0,3531	GNAQ,GNG2,GNA11,MAPK14
DSCAM interactions	0,0011	10	4	0,0513	0,3531	RAC1,PAK1,MAPK14,MAPK13
C-type lectin receptors (CLRs)	0,0159	139	27	0,0513	0,3531	CREBBP,ICAM3,CD209,SYK,RELB,MUC3B,RAF1,PDPK1,KRAS,BCL10,CASP8,MUC2,PSMD2,PSMD3,PSME3,PSME1,PSMF1,LYN,PSMA7,PSMB9,UBE2D2,UBE2D1,PAK1,PAK2,EP300,PSMD13,UBA52
RHO GTPases Activate NADPH Oxidases	0,0028	24	7	0,0513	0,3531	RAC2,RAC1,MAPK1,NCF1,NCF4,S100A8,MAPK14
TLR3-mediated TICAM1-dependent programmed cell death	0,0007	6	3	0,0514	0,3531	CASP8,RIPK3,FADD
Estrogen-stimulated signaling through PRKCZ	0,0007	6	3	0,0514	0,3531	PDPK1,KRAS,MAPK1
Lewis blood group biosynthesis	0,0007	6	3	0,0514	0,3531	ST3GAL4,ST3GAL3,FUT7
Presynaptic function of Kainate receptors	0,0007	6	3	0,0514	0,3531	GNG2,PLCB1,PLCB2
Vitamin B5 (pantothenate) metabolism	0,0007	6	3	0,0514	0,3531	PDZD11,VNN2,SLC5A6
Death Receptor Signalling	0,0146	127	25	0,0522	0,3531	CASP10,TNFRSF1A,TNFSF10,RAC1,ARHGEF1,ARHGEF2,SHARPIN,FGD3,OBSCN,VAV1,ARHGDIA,CASP8,PREX1,SQSTM1,BCL2L11,MYD88,APH1A,APH1B,RTN4,YWHAE,ARHGEF11,ARHGEF16,UBA52,CFLAR,FADD
Regulation of ornithine decarboxylase (ODC)	0,0058	51	12	0,0543	0,3531	ODC1,PSMD2,PSMD3,PSME3,PSME1,OAZ1,OAZ2,OAZ3,PSMF1,PSMA7,PSMB9,PSMD13
Intrinsic Pathway for Apoptosis	0,0058	51	12	0,0543	0,3531	AKT1,NMT1,BBC3,BMF,TP53,CASP8,MAPK1,STAT3,BCL2L11,YWHAE,YWHAZ,CARD8
Deubiquitination	0,0261	228	41	0,0552	0,3531	JOSD1,MBD6,PTEN,ACTB,CDC20,TRIM25,TP53,OTUD7A,OTUD5,TNIP2,USP4,USP3,HGS,AXIN1,AXIN2,PSMD2,PSMD3,PSME3,PSME1,PSMF1,PSMA7,PSMB9,UBE2D1,YY1,MDM2,FOXK2,EP300,VCP,PSMD13,RNF123,UBA52,RNF135,BAP1,STAM2,SMURF2,USP33,USP48,USP15,USP10,USP21,USP22
Signaling by NOTCH4	0,0092	80	17	0,0562	0,3531	AKT1,CREBBP,TACC3,PSMD2,PSMD3,PSME3,PSME1,PSMF1,PSMA7,PSMB9,APH1A,APH1B,EP300,PSMD13,YWHAZ,UBA52,NOTCH1
FLT3 Signaling	0,0254	222	40	0,0563	0,3531	JAK3,RAPGEF2,SHC1,NRG1,SPTB,IL2RG,STAT5A,GRB2,GAB2,GRIN1,RAF1,PDPK1,KRAS,FGF3,MAP3K11,FLT3LG,SPTBN4,GFRA3,GFRA2,HCK,RASA4,RASA2,MAPK1,ARAF,PSMD2,PSMD3,PSME3,PSME1,PSMF1,PSMA7,PSMB9,KSR1,PSMD13,SPTA1,UBA52,PPP5C,RASAL1,CSF2RA,DLG4,ERBB3
Semaphorin interactions	0,0072	63	14	0,0585	0,3531	ROCK1,ROCK2,RAC1,TYROBP,PLXNC1,MYH9,PTPRC,PAK1,PAK2,GSK3B,ARHGEF11,SEMA4D,MYH10,FES
Biological oxidations	0,0162	141	27	0,0588	0,3531	GSTK1,SULT1A1,SULT1A3,SULT1A2,SULT1B1,GSTM5,GSTO2,CYP21A2,GSTT1,TBXAS1,CYP26A1,AHCY,CYP3A5,POR,CYP7B1,CYB5R3,CYP2F1,RXRA,MTR,CYP24A1,CYP1B1,AOC3,ACSS2,CYP27A1,MAOA,NQO2,ALDH2
RIPK1-mediated regulated necrosis	0,0017	15	5	0,0589	0,3531	TNFSF10,CASP8,RIPK3,CFLAR,FADD
Regulated Necrosis	0,0017	15	5	0,0589	0,3531	TNFSF10,CASP8,RIPK3,CFLAR,FADD
EPHA-mediated growth cone collapse	0,0017	15	5	0,0589	0,3531	ROCK1,ROCK2,MYH9,LYN,MYH10
Nuclear signaling by ERBB4	0,0034	30	8	0,0593	0,3561	NRG1,APOE,STAT5A,MXD4,NCOR1,APH1A,APH1B,WWOX
GPVI-mediated activation cascade	0,0034	30	8	0,0593	0,3561	RAC2,RAC1,SYK,PDPK1,VAV1,LYN,PTPN6,RHOG
TCF dependent signaling in response to WNT	0,0183	160	30	0,0601	0,3607	AKT1,CREBBP,LGR6,ZNRF3,CSNK1E,CAV1,TLE3,CSNK1G2,FRAT1,FRAT2,AXIN1,AXIN2,LEF1,PSMD2,PSMD3,PSME3,PSME1,PSMF1,PSMA7,PSMB9,EP300,PSMD13,WNT4,GSK3B,YWHAZ,SOX13,UBA52,FZD1,SOX7,SMURF2
Negative regulation of MAPK pathway	0,0029	25	7	0,0610	0,3660	RAF1,KRAS,MAPK1,ARAF,KSR1,UBA52,PPP5C
RNA Polymerase II Pre-transcription Events	0,0093	81	17	0,0614	0,3687	MLLT1,ERCC2,POLR2A,POLR2L,CCNT2,CCNK,PAF1,SUPT6H,TAF1L,TAF3,ELL,CTDP1,GTF2H1,GTF2H4,GTF2F1,CDK9,IWS1
Rho GTPase cycle	0,0149	130	25	0,0644	0,3773	BCR,ARHGAP5,GMIP,TAGAP,CDC42,RAC2,RAC1,ARHGEF1,ARHGEF2,FGD3,OBSCN,SRGAP1,VAV1,ARHGDIA,PREX1,ARHGEF11,ARHGEF16,GDI2,RHOG,RHOF,RHOV,RHOQ,SYDE1,ARHGAP15,ARHGAP30
Signalling to STAT3	0,0003	3	2	0,0652	0,3773	NTRK1,STAT3
Serotonin clearance from the synaptic cleft	0,0003	3	2	0,0652	0,3773	MAOA,ALDH2
G beta:gamma signalling through BTK	0,0003	3	2	0,0652	0,3773	BTK,GNG2
Phosphate bond hydrolysis by NTPDase proteins	0,0003	3	2	0,0652	0,3773	ENTPD1,ENTPD8
Signaling by EGFR	0,0054	47	11	0,0652	0,3773	EPS15L1,SHC1,CDC42,GRB2,CBL,KRAS,CSK,HGS,UBA52,SH3KBP1,STAM2
Cytochrome P450 - arranged by substrate type	0,0054	47	11	0,0652	0,3773	CYP21A2,TBXAS1,CYP26A1,CYP3A5,POR,CYP7B1,CYP2F1,RXRA,CYP24A1,CYP1B1,CYP27A1
RET signaling	0,0041	36	9	0,0653	0,3773	SHC1,GRB2,GAB2,GFRA3,GFRA2,PIK3CD,DOK1,DOK2,PDLIM7
Regulation of lipid metabolism by PPARalpha	0,0135	118	23	0,0657	0,3773	CREBBP,MED18,MED28,NRF1,MED31,SP1,ALAS1,ACOX1,NCOR1,MTF1,APOA5,CPT1A,NFYC,THRAP3,ABCA1,ME1,RXRA,EP300,CPT2,SIN3A,TXNRD1,ACSL1,TBL1XR1
p75 NTR receptor-mediated signalling	0,0101	88	18	0,0672	0,3773	RAC1,ARHGEF1,ARHGEF2,FGD3,OBSCN,VAV1,ARHGDIA,PREX1,SQSTM1,BCL2L11,MYD88,APH1A,APH1B,RTN4,YWHAE,ARHGEF11,ARHGEF16,UBA52
Downregulation of ERBB2:ERBB3 signaling	0,0013	11	4	0,0676	0,3773	AKT1,NRG1,UBA52,ERBB3
RHO GTPases activate IQGAPs	0,0013	11	4	0,0676	0,3773	CDC42,RAC1,IQGAP1,CTNNA1
Dimerization of procaspase-8	0,0013	11	4	0,0676	0,3773	TNFSF10,CASP8,CFLAR,FADD
Regulation by c-FLIP	0,0013	11	4	0,0676	0,3773	TNFSF10,CASP8,CFLAR,FADD
CASP8 activity is inhibited	0,0013	11	4	0,0676	0,3773	TNFSF10,CASP8,CFLAR,FADD
Post-translational protein phosphorylation	0,0123	107	21	0,0718	0,3773	SPP1,SPP2,APOE,MFGE8,FBN1,APOL1,NUCB1,APOA5,DNAJC3,CST3,HRC,P4HB,MXRA8,TGOLN2,PRKCSH,VGF,MBTPS1,LAMB1,SERPINA1,APLP2,CKAP4
Degradation of beta-catenin by the destruction complex	0,0081	71	15	0,0721	0,3773	TLE3,FRAT1,FRAT2,AXIN1,LEF1,PSMD2,PSMD3,PSME3,PSME1,PSMF1,PSMA7,PSMB9,PSMD13,GSK3B,UBA52
Cell-extracellular matrix interactions	0,0018	16	5	0,0730	0,3773	ACTN1,VASP,RSU1,FLNA,FBLIM1
Nucleotide-like (purinergic) receptors	0,0018	16	5	0,0730	0,3773	ADORA3,ADORA1,ADORA2A,P2RY6,P2RY13
Regulation of KIT signaling	0,0018	16	5	0,0730	0,3773	GRB2,CBL,LYN,SH2B3,PTPN6
Notch-HLH transcription pathway	0,0024	21	6	0,0735	0,3773	CREBBP,NCOR1,HDAC5,HDAC9,NOTCH1,TBL1XR1
ZBP1(DAI) mediated induction of type I IFNs	0,0024	21	6	0,0735	0,3773	NLRP4,RIPK3,MYD88,ZBP1,NKIRAS2,NFKBIB
AKT phosphorylates targets in the nucleus	0,0008	7	3	0,0739	0,3773	AKT1,CREB1,NR4A1
Activation of RAC1 downstream of NMDARs	0,0008	7	3	0,0739	0,3773	RAC1,CAMKK1,CAMKK2
Blood group systems biosynthesis	0,0008	7	3	0,0739	0,3773	ST3GAL4,ST3GAL3,FUT7
ARMS-mediated activation	0,0008	7	3	0,0739	0,3773	RAP1A,NTRK1,KIDINS220
Negative regulation of NOTCH4 signaling	0,0062	54	12	0,0755	0,3773	AKT1,TACC3,PSMD2,PSMD3,PSME3,PSME1,PSMF1,PSMA7,PSMB9,PSMD13,YWHAZ,UBA52
Iron uptake and transport	0,0062	54	12	0,0755	0,3773	IREB2,ATP6V1G2,FBXL5,ATP6AP1,ATP6V1B2,FTH1,SLC22A17,UBA52,ATP6V0B,ATP6V0C,STEAP3,ATP6V1A
NCAM signaling for neurite out-growth	0,0062	54	12	0,0755	0,3773	SPTB,GRB2,KRAS,SPTBN4,MAPK1,ST8SIA4,ST8SIA2,SPTA1,CREB1,CACNB3,COL4A2,COL4A1
Regulation of Insulin-like Growth Factor (IGF) transport and uptake by Insulin-like Growth Factor Binding Proteins (IGFBPs)	0,0138	120	23	0,0755	0,3775	SPP1,SPP2,APOE,IGF2,IGF1,MFGE8,FBN1,APOL1,NUCB1,APOA5,DNAJC3,CST3,HRC,P4HB,MXRA8,TGOLN2,PRKCSH,VGF,MBTPS1,LAMB1,SERPINA1,APLP2,CKAP4
Response to elevated platelet cytosolic Ca2+	0,0131	114	22	0,0764	0,3820	SPP2,STX4,ACTN1,ACTN4,IGF2,IGF1,VEGFB,RARRES2,TIMP3,LAMP2,WDR1,PECAM1,STXBP3,STXBP2,FLNA,TAGLN2,SERPINF2,SERPINA1,PSAP,ALDOA,APLP2,HSPA5
Signaling by NOTCH1	0,0069	60	13	0,0771	0,3856	CREBBP,NCOR1,TLE3,HDAC5,HDAC9,ARRB1,APH1A,APH1B,MIB1,EP300,UBA52,NOTCH1,TBL1XR1
MAPK1/MAPK3 signaling	0,0240	209	37	0,0777	0,3884	JAK3,RAPGEF2,SHC1,NRG1,SPTB,IL2RG,GRB2,GRIN1,IL6R,RAF1,KRAS,FGF3,MAP3K11,FLT3LG,SPTBN4,GFRA3,GFRA2,RASA4,RASA2,MAPK1,ARAF,PSMD2,PSMD3,PSME3,PSME1,PSMF1,PSMA7,PSMB9,KSR1,PSMD13,SPTA1,UBA52,PPP5C,RASAL1,CSF2RA,DLG4,ERBB3
Signaling by TGF-beta family members	0,0117	102	20	0,0779	0,3896	F11R,SKI,SP1,CBL,NCOR1,PPP1CB,CCNT2,UBE2D1,PPM1A,CCNK,FOXH1,WWTR1,FKBP1A,INHBB,ACVR1B,RNF111,UBA52,CDK9,SMURF2,USP15
Signaling by ERBB2	0,0049	43	10	0,0786	0,3930	AKT1,SHC1,NRG1,CDC37,PTK6,GRB2,KRAS,UBA52,MATK,ERBB3
Detoxification of Reactive Oxygen Species	0,0037	32	8	0,0792	0,3958	CAT,TXN,NCF1,NCF4,P4HB,SOD2,PRDX6,TXNRD1
PERK regulates gene expression	0,0037	32	8	0,0792	0,3958	DDIT3,ATF6,NFYC,EIF2S3,EXOSC6,KHSRP,DCP2,HSPA5
Keratinization	0,0125	109	21	0,0829	0,4007	CAPNS1,KRT8,SPRR2E,SPRR2G,PPL,KRT33A,CSTA,DSC2,CAPN1,LCE1A,LCE3D,RPTN,CDSN,KRT23,KRT28,KRT31,KRT17,KRT14,KRT73,KRT86,KRT85
Class I MHC mediated antigen processing & presentation	0,0219	191	34	0,0829	0,4007	STX4,FBXW5,FBXO17,FBXO11,LY96,FBXO9,BTK,FBXL5,NPEPPS,UBR2,HLA-H,HLA-B,HLA-C,HLA-A,HLA-E,TLR1,TLR6,TLR4,PSMD2,PSMD3,PSME3,PSME1,PSMF1,VAMP3,PSMA7,PSMB9,NCF1,NCF4,MYD88,CD14,SEC13,PSMD13,UBA52,SMURF2
RAF/MAP kinase cascade	0,0234	204	36	0,0835	0,4007	JAK3,RAPGEF2,SHC1,NRG1,SPTB,IL2RG,GRB2,GRIN1,RAF1,KRAS,FGF3,MAP3K11,FLT3LG,SPTBN4,GFRA3,GFRA2,RASA4,RASA2,MAPK1,ARAF,PSMD2,PSMD3,PSME3,PSME1,PSMF1,PSMA7,PSMB9,KSR1,PSMD13,SPTA1,UBA52,PPP5C,RASAL1,CSF2RA,DLG4,ERBB3
Degradation of AXIN	0,0063	55	12	0,0836	0,4007	AXIN1,AXIN2,PSMD2,PSMD3,PSME3,PSME1,PSMF1,PSMA7,PSMB9,PSMD13,UBA52,SMURF2
Regulation of RUNX3 expression and activity	0,0063	55	12	0,0836	0,4007	PSMD2,PSMD3,PSME3,PSME1,PSMF1,PSMA7,PSMB9,MDM2,EP300,PSMD13,UBA52,SMURF2
Cellular response to hypoxia	0,0084	73	15	0,0860	0,4007	CREBBP,EGLN1,EGLN2,PSMD2,PSMD3,PSME3,PSME1,PSMF1,PSMA7,PSMB9,UBE2D2,UBE2D1,EP300,PSMD13,UBA52
Protein-protein interactions at synapses	0,0091	79	16	0,0860	0,4007	EPB41L2,IL1RAP,LIN7C,GRIN1,SHARPIN,SYT9,LRFN3,SIPA1L1,GRIN2A,GRIN2C,PTPRF,DBNL,PPFIA1,RTN3,DLG4,FLOT2
SHC1 events in ERBB4 signaling	0,0014	12	4	0,0864	0,4007	SHC1,NRG1,GRB2,KRAS
Physiological factors	0,0014	12	4	0,0864	0,4007	HIPK1,WWTR1,NKX2-5,CORIN
Carnitine metabolism	0,0014	12	4	0,0864	0,4007	MID1IP1,CPT1A,RXRA,CPT2
Peptide hormone biosynthesis	0,0014	12	4	0,0864	0,4007	LHB,PCSK1,INHBB,INHBC
NOTCH3 Activation and Transmission of Signal to the Nucleus	0,0025	22	6	0,0871	0,4007	TACC3,YBX1,APH1A,APH1B,MIB1,UBA52
Estrogen-dependent nuclear events downstream of ESR-membrane signaling	0,0025	22	6	0,0871	0,4007	AKT1,ELK1,CDKN1B,MAPK1,CCND1,CREB1
Assembly and cell surface presentation of NMDA receptors	0,0025	22	6	0,0871	0,4007	LIN7C,GRIN1,GRIN2A,GRIN2C,KIF17,DLG4
Downregulation of SMAD2/3:SMAD4 transcriptional activity	0,0025	22	6	0,0871	0,4007	SKI,NCOR1,UBE2D1,PPM1A,UBA52,SMURF2
PPARA activates gene expression	0,0133	116	22	0,0875	0,4007	CREBBP,MED18,MED28,NRF1,MED31,SP1,ALAS1,ACOX1,NCOR1,MTF1,APOA5,CPT1A,NFYC,THRAP3,ABCA1,ME1,RXRA,EP300,CPT2,TXNRD1,ACSL1,TBL1XR1
Signaling by NOTCH3	0,0050	44	10	0,0881	0,4007	CREBBP,TACC3,YBX1,PTCRA,APH1A,APH1B,MIB1,EP300,UBA52,NOTCH1
Activation of IRF3/IRF7 mediated by TBK1/IKK epsilon	0,0019	17	5	0,0888	0,4007	LY96,TLR4,CD14,IRF7,UBA52
RIP-mediated NFkB activation via ZBP1	0,0019	17	5	0,0888	0,4007	RIPK3,MYD88,ZBP1,NKIRAS2,NFKBIB
MET promotes cell motility	0,0019	17	5	0,0888	0,4007	RAPGEF1,RAP1A,CRKL,GRB2,RAC1
Sialic acid metabolism	0,0019	17	5	0,0888	0,4007	ST3GAL4,ST3GAL3,ST6GALNAC2,ST8SIA4,ST8SIA2
Thrombin signalling through proteinase activated receptors (PARs)	0,0019	17	5	0,0888	0,4007	GNAQ,GNG2,GNA11,MAPK1,ARRB1
Butyrate Response Factor 1 (BRF1) binds and destabilizes mRNA	0,0019	17	5	0,0888	0,4007	AKT1,MAPKAPK2,EXOSC6,DCP2,ZFP36L1
E3 ubiquitin ligases ubiquitinate target proteins	0,0064	56	12	0,0922	0,4007	PEX10,UBE2B,BCL10,HLA-B,HLA-A,HIST1H2BD,UBE2D2,UBE2D1,UBE2J2,PAF1,VCP,UBA52
DDX58/IFIH1-mediated induction of interferon-alpha/beta	0,0085	74	15	0,0936	0,4007	NLRX1,CREBBP,CASP10,TRIM25,OTUD5,NLRC5,CASP8,EP300,IRF7,UBA52,S100A12,RNF135,FADD,NKIRAS2,NFKBIB
Activation of BH3-only proteins	0,0032	28	7	0,0963	0,4007	AKT1,BBC3,BMF,TP53,BCL2L11,YWHAE,YWHAZ
G beta:gamma signalling through PI3Kgamma	0,0009	8	3	0,1001	0,4007	AKT1,PDPK1,GNG2
Noncanonical activation of NOTCH3	0,0009	8	3	0,1001	0,4007	YBX1,APH1A,APH1B
Passive transport by Aquaporins	0,0009	8	3	0,1001	0,4007	AQP5,AQP3,AQP1
Lectin pathway of complement activation	0,0009	8	3	0,1001	0,4007	FCN1,FCN3,MASP2
Butyrophilin (BTN) family interactions	0,0009	8	3	0,1001	0,4007	CD209,PPL,BTN3A1
Inactivation of CDC42 and RAC1	0,0009	8	3	0,1001	0,4007	CDC42,RAC1,SRGAP1
Activated NTRK3 signals through RAS	0,0009	8	3	0,1001	0,4007	SHC1,GRB2,KRAS
Interleukin-21 signaling	0,0009	8	3	0,1001	0,4007	JAK3,IL2RG,STAT3
RHO GTPases activate KTN1	0,0009	8	3	0,1001	0,4007	CDC42,RAC1,RHOG
Linoleic acid (LA) metabolism	0,0009	8	3	0,1001	0,4007	FADS2,ELOVL5,ACSL1
PLC beta mediated events	0,0058	51	11	0,1002	0,4007	GNAI2,ADCY4,MAPK1,PRKAR1A,CAMKK1,CAMKK2,CREB1,PLCB1,PLCB2,PDE1A,CAMK2G
Transcriptional activation of mitochondrial biogenesis	0,0058	51	11	0,1002	0,4007	ATF2,CREBBP,NRF1,ALAS1,NCOR1,IDH2,RXRA,CREB1,SOD2,ACSS2,TBL1XR1
Hedgehog ligand biogenesis	0,0072	63	13	0,1018	0,4009	PSMD2,PSMD3,PSME3,PSME1,PSMF1,PSMA7,PSMB9,P4HB,VCP,PSMD13,SEL1L,UBA52,DISP2
Opioid Signalling	0,0079	69	14	0,1019	0,4009	GNAI2,GNG2,ADCY4,MAPK1,PRKAR1A,CAMKK1,CAMKK2,CREB1,PLCB1,PLCB2,PDE1A,PDE4D,PDE4C,CAMK2G
Regulation of TP53 Activity through Acetylation	0,0026	23	6	0,1019	0,4009	AKT1,TP53,EP300,CHD4,CHD3,ING5
MAPK family signaling cascades	0,0284	248	42	0,1050	0,4009	JAK3,RAPGEF2,SHC1,NRG1,SPTB,IL2RG,CDC42,GRB2,RAC1,GRIN1,IL6R,RAF1,KRAS,FGF3,MAP3K11,TNRC6B,FLT3LG,SPTBN4,GFRA3,GFRA2,RASA4,RASA2,MAPK1,ARAF,PSMD2,PSMD3,PSME3,PSME1,PSMF1,PSMA7,PSMB9,KSR1,PAK1,PAK2,PSMD13,SPTA1,UBA52,PPP5C,RASAL1,CSF2RA,DLG4,ERBB3
Biosynthesis of E-series 18(R)-resolvins	0,0005	4	2	0,1062	0,4009	ALOX5,ALOX15
PTK6 Activates STAT3	0,0005	4	2	0,1062	0,4009	PTK6,STAT3
Ion influx/efflux at host-pathogen interface	0,0005	4	2	0,1062	0,4009	PDZD11,SLC11A1
Biosynthesis of DPA-derived SPMs	0,0005	4	2	0,1062	0,4009	ALOX5,ALOX15
Estrogen biosynthesis	0,0005	4	2	0,1062	0,4009	HSD17B1,HSD17B11
Proton/oligopeptide cotransporters	0,0005	4	2	0,1062	0,4009	SLC15A3,SLC15A4
Activation, myristolyation of BID and translocation to mitochondria	0,0005	4	2	0,1062	0,4009	NMT1,CASP8
Biosynthesis of DPAn-3 SPMs	0,0005	4	2	0,1062	0,4009	ALOX5,ALOX15
Interleukin-1 family signaling	0,0158	138	25	0,1062	0,4009	IL1RAP,MAP3K3,TNIP2,ALOX5,MAP2K4,IL1RN,IL1R2,PSMD2,PSMD3,PSME3,PSME1,PSMF1,PELI2,PSMA7,STAT3,PSMB9,SQSTM1,MYD88,PTPN6,PSMD13,UBA52,S100A12,PTPN23,NKIRAS2,NFKBIB
MAP2K and MAPK activation	0,0021	18	5	0,1062	0,4009	RAF1,KRAS,MAPK1,ARAF,KSR1
RORA activates gene expression	0,0021	18	5	0,1062	0,4009	CREBBP,CPT1A,RXRA,EP300,TBL1XR1
NOTCH1 Intracellular Domain Regulates Transcription	0,0046	40	9	0,1064	0,4009	CREBBP,NCOR1,TLE3,HDAC5,HDAC9,EP300,UBA52,NOTCH1,TBL1XR1
Regulation of necroptotic cell death	0,0015	13	4	0,1074	0,4009	TNFSF10,CASP8,CFLAR,FADD
Hormone ligand-binding receptors	0,0015	13	4	0,1074	0,4009	GNRH2,LHB,GPHA2,GPHB5
COPI-mediated anterograde transport	0,0087	76	15	0,1098	0,4009	SPTB,ACTR1A,RAB1B,COG8,COG3,COG2,SPTBN4,CAPZA1,COPA,YKT6,KDELR1,ANK2,CD59,SPTA1,DCTN1
Transferrin endocytosis and recycling	0,0033	29	7	0,1102	0,4009	ATP6V1G2,ATP6AP1,ATP6V1B2,ATP6V0B,ATP6V0C,STEAP3,ATP6V1A
G-protein mediated events	0,0060	52	11	0,1104	0,4009	GNAI2,ADCY4,MAPK1,PRKAR1A,CAMKK1,CAMKK2,CREB1,PLCB1,PLCB2,PDE1A,CAMK2G
Ubiquitin-dependent degradation of Cyclin D	0,0060	52	11	0,1104	0,4009	PSMD2,PSMD3,PSME3,PSME1,PSMF1,PSMA7,PSMB9,CCND1,PSMD13,GSK3B,UBA52
Metabolism of polyamines	0,0066	58	12	0,1110	0,4009	ODC1,PSMD2,PSMD3,PSME3,PSME1,OAZ1,OAZ2,OAZ3,PSMF1,PSMA7,PSMB9,PSMD13
SCF(Skp2)-mediated degradation of p27/p21	0,0066	58	12	0,1110	0,4009	PTK6,CDKN1B,PSMD2,PSMD3,PSME3,PSME1,PSMF1,PSMA7,PSMB9,CCND1,PSMD13,UBA52
Oxygen-dependent proline hydroxylation of Hypoxia-inducible Factor Alpha	0,0073	64	13	0,1110	0,4009	EGLN1,EGLN2,PSMD2,PSMD3,PSME3,PSME1,PSMF1,PSMA7,PSMB9,UBE2D2,UBE2D1,PSMD13,UBA52
Ca-dependent events	0,0040	35	8	0,1154	0,4009	ADCY4,MAPK1,PRKAR1A,CAMKK1,CAMKK2,CREB1,PDE1A,CAMK2G
Pre-NOTCH Transcription and Translation	0,0040	35	8	0,1154	0,4009	CREBBP,TP53,TNRC6B,HIST2H3A,CCND1,EP300,NOTCH1,RUNX1
Antigen Presentation: Folding, assembly and peptide loading of class I MHC	0,0028	24	6	0,1179	0,4009	HLA-H,HLA-B,HLA-C,HLA-A,HLA-E,SEC13
Ub-specific processing proteases	0,0175	153	27	0,1198	0,4009	PTEN,CDC20,TP53,USP4,USP3,HGS,AXIN1,AXIN2,PSMD2,PSMD3,PSME3,PSME1,PSMF1,PSMA7,PSMB9,MDM2,PSMD13,RNF123,UBA52,STAM2,SMURF2,USP33,USP48,USP15,USP10,USP21,USP22
Formation of TC-NER Pre-Incision Complex	0,0061	53	11	0,1211	0,4009	ERCC2,HMGN1,COPS3,POLR2A,POLR2L,COPS7A,EP300,UBA52,GPS1,GTF2H1,GTF2H4
Negative regulation of the PI3K/AKT network	0,0110	96	18	0,1218	0,4009	AKT1,IL1RAP,PTEN,NRG1,PIK3AP1,GRB2,RAC2,RAC1,FGF3,VAV1,PPP2R5B,MAPK1,MYD88,PIK3CD,CD86,CD80,RHOG,ERBB3
Transcriptional Regulation by TP53	0,0389	339	55	0,1248	0,4009	ATF2,AKT1,CREBBP,BBC3,CASP10,CNOT6L,RICTOR,PTEN,TP53,PRDM1,PDPK1,ERCC2,CDKN1B,AIFM2,HIPK1,BCL6,RFC2,POLR2A,RFFL,POLR2L,TNRC6B,TXN,TOP3A,PMS2,CCNT2,MDM2,TP53INP1,CCNK,EP300,G6PD,YWHAE,CHD4,CHD3,YWHAZ,TAF1L,MAPK14,TAF3,UBA52,MAPKAP1,ELL,ING5,CTDP1,GTF2H1,GTF2H4,NBN,GTF2F1,CDK9,CNOT2,CNOT3,TXNRD1,RRAGD,BANP,PRMT5,STEAP3,ARID3A
Platelet degranulation	0,0125	109	20	0,1250	0,4009	SPP2,ACTN1,ACTN4,IGF2,IGF1,VEGFB,RARRES2,TIMP3,LAMP2,WDR1,PECAM1,STXBP2,FLNA,TAGLN2,SERPINF2,SERPINA1,PSAP,ALDOA,APLP2,HSPA5
Negative regulation of NMDA receptor-mediated neuronal transmission	0,0022	19	5	0,1252	0,4009	GRIN1,GRIN2A,PPM1F,DLG4,CAMK2G
Plasma lipoprotein assembly	0,0022	19	5	0,1252	0,4009	APOE,APOA4,ABCA1,P4HB,ZDHHC8
SHC1 events in ERBB2 signaling	0,0022	19	5	0,1252	0,4009	SHC1,NRG1,GRB2,KRAS,ERBB3
Regulation of TP53 Activity through Methylation	0,0022	19	5	0,1252	0,4009	TP53,MDM2,EP300,UBA52,PRMT5
ABC-family proteins mediated transport	0,0096	84	16	0,1259	0,4009	RNF5,EIF2S3,PSMD2,PSMD3,PSME3,PSME1,PSMF1,ABCA7,PSMA7,PSMB9,VCP,PSMD13,SEL1L,UBA52,ABCG1,ABCC1
Intra-Golgi traffic	0,0041	36	8	0,1292	0,4009	STX6,COG8,COG3,COG2,ARF1,YKT6,STX16,TRIP11
NR1H3 & NR1H2 regulate gene expression linked to cholesterol transport and efflux	0,0041	36	8	0,1292	0,4009	APOE,NCOR1,TNRC6B,ABCA1,RXRA,EP300,TBL1XR1,ABCG1
ERKs are inactivated	0,0010	9	3	0,1294	0,4009	DUSP4,VRK3,MAPK1
Activation of the TFAP2 (AP-2) family of transcription factors	0,0010	9	3	0,1294	0,4009	CREBBP,EP300,WWOX
Activated NTRK2 signals through RAS	0,0010	9	3	0,1294	0,4009	SHC1,GRB2,KRAS
TNFR1-induced proapoptotic signaling	0,0010	9	3	0,1294	0,4009	TNFRSF1A,CASP8,FADD
TP53 Regulates Transcription of Genes Involved in G1 Cell Cycle Arrest	0,0010	9	3	0,1294	0,4009	TP53,CDKN1B,ARID3A
MET receptor recycling	0,0010	9	3	0,1294	0,4009	CRKL,GRB2,ARF6
Synthesis of bile acids and bile salts via 27-hydroxycholesterol	0,0010	9	3	0,1294	0,4009	CYP7B1,RXRA,CYP27A1
Regulation of IFNG signaling	0,0016	14	4	0,1304	0,4009	PIAS1,PTPN6,IFNGR1,IFNGR2
Metabolism of nitric oxide: eNOS activation and regulation	0,0016	14	4	0,1304	0,4009	AKT1,CAV1,DNM2,NOS3
Nucleobase catabolism	0,0016	14	4	0,1304	0,4009	NUDT5,UPP1,ENTPD1,ENTPD8
PTK6 Regulates RHO GTPases, RAS GTPase and MAP kinases	0,0016	14	4	0,1304	0,4009	PTK6,RAC1,KRAS,ELMO1
Regulation of RAS by GAPs	0,0076	66	13	0,1308	0,4009	KRAS,RASA4,RASA2,PSMD2,PSMD3,PSME3,PSME1,PSMF1,PSMA7,PSMB9,PSMD13,UBA52,RASAL1
RNA Polymerase II Transcription	0,1044	911	138	0,1317	0,4009	ATF2,AKT1,DDIT3,ZC3H11A,CREBBP,NR2F1,NR2F6,BBC3,CASP10,CNOT6L,SPP1,RICTOR,ATAD2,SKI,MED31,SP1,PTEN,MLLT1,U2AF2,PINK1,EPC1,CDC40,TP53,APOE,PRDM1,MSX2,CAV1,PDPK1,ELF2,CAT,ERCC2,KRAS,PRKCQ,NRBF2,RARG,CDKN1B,AIFM2,TEAD3,NCOR1,PCGF2,HIPK1,PAPOLA,THOC5,BCL6,CR1,RFC2,HDAC4,HDAC5,HDAC9,POLR2A,RFFL,POLR2L,TNRC6B,TWIST2,TXN,TOP3A,NFYC,LMO1,LMO2,AXIN1,LEF1,NR2C2,MAPK1,LSM10,PSMD2,PSMD3,PSME3,PSME1,GRIN2A,PS…
Degradation of GLI2 by the proteasome	0,0069	60	12	0,1319	0,4009	SUFU,PSMD2,PSMD3,PSME3,PSME1,PSMF1,PSMA7,PSMB9,PSMD13,GSK3B,UBA52,GLI2
Formation of the cornified envelope	0,0062	54	11	0,1325	0,4009	CAPNS1,SPRR2E,SPRR2G,PPL,CSTA,DSC2,CAPN1,LCE1A,LCE3D,RPTN,CDSN
PI5P, PP2A and IER3 Regulate PI3K/AKT Signaling	0,0104	91	17	0,1325	0,4009	AKT1,IL1RAP,NRG1,PIK3AP1,GRB2,RAC2,RAC1,FGF3,VAV1,PPP2R5B,MAPK1,MYD88,PIK3CD,CD86,CD80,RHOG,ERBB3
Activated NOTCH1 Transmits Signal to the Nucleus	0,0029	25	6	0,1352	0,4009	ARRB1,APH1A,APH1B,MIB1,UBA52,NOTCH1
Deadenylation of mRNA	0,0029	25	6	0,1352	0,4009	CNOT6L,EIF4E,EIF4B,CNOT2,CNOT3,EIF4G1
Metabolism of lipids	0,0657	573	89	0,1352	0,4009	PLA2G3,PLA2G5,CREBBP,MED18,SMPD1,MED28,CYP21A2,FADS2,NUDT19,DGAT2,DGAT1,NRF1,MED31,SP1,TBXAS1,ALAS1,PTEN,MID1IP1,CPNE3,PCYT1A,HSD17B1,ORMDL2,ORMDL3,INPPL1,CAV1,ACOX1,GPD1L,HADHA,NCOR1,MTF1,ALOX5,PPP1CB,CSNK1G2,OSBPL8,RAB5A,APOA5,ALOXE3,GBA2,CPT1A,LHB,SLC44A2,CYP7B1,PTGES2,NFYC,ALOX15,AMACR,LSS,THRAP3,LIPE,STARD3,MTMR1,MTMR8,MTMR6,ABCA1,B3GALNT1,ARF3,ARF1,ELOVL5,SUMF2,MAPKAPK2,KPNB1,PIK3CD,ME1,HSD…
Cellular response to heat stress	0,0091	79	15	0,1373	0,4009	CREBBP,NUP98,MAPK1,MAPKAPK2,SEC13,EP300,VCP,YWHAE,GSK3B,NUP50,ST13,HSBP1,BAG3,BAG1,CAMK2G
G alpha (q) signalling events	0,0223	195	33	0,1377	0,4009	PTAFR,BTK,GNRH2,GRB2,GNAQ,OXT,GNG2,KRAS,GRPR,PRKCQ,CYSLTR1,XCL1,P2RY6,RPS6KA2,RPS6KA1,XCR1,GNA11,MAPK1,PROKR1,UTS2,MLN,CREB1,TACR2,TACR1,PLCB1,PLCB2,NPSR1,TBXA2R,OXTR,NTSR1,OPN4,RGS19,RGS16
PTEN Regulation	0,0134	117	21	0,1378	0,4009	ATF2,AKT1,PTEN,TP53,SNAI2,HDAC5,TNRC6B,MAPK1,PSMD2,PSMD3,PSME3,PSME1,PSMF1,PSMA7,PSMB9,NEDD4,PSMD13,CHD4,CHD3,UBA52,RRAGD
Axon guidance	0,0564	492	77	0,1400	0,4009	UNC5A,SHC1,ARPC4,ARPC5,ACTR2,SPTB,ROCK1,ROCK2,CDC42,ACTB,GRB2,RAC1,GAB2,GRIN1,ACTG1,TYROBP,KRAS,PRKCQ,ARPC1B,PLXNC1,SRGAP1,DAB1,PITPNA,RPS6KA2,RPS6KA1,DAG1,SPTBN4,VASP,ROBO3,GFRA3,GFRA2,EFNB3,MYH9,MAPK1,PSMD2,PSMD3,PSME3,PSME1,PSMF1,LYN,LYPLA2,PSMA7,PSMB9,PTPRC,CNTNAP1,PIK3CD,ANK2,APH1A,APH1B,ST8SIA4,ST8SIA2,PAK1,PAK2,DOK1,DOK2,PSMD13,SPTA1,GSK3B,ARHGEF11,CREB1,PDLIM7,LAMB1,MAPK14,MAPK13,RPL21,UB…
HDACs deacetylate histones	0,0036	31	7	0,1408	0,4009	REST,NCOR1,RCOR1,CHD4,CHD3,PHF21A,TBL1XR1
Interleukin-4 and Interleukin-13 signaling	0,0127	111	20	0,1410	0,4009	AKT1,JAK3,ITGAX,TNFRSF1B,IL2RG,TP53,IL6R,ALOX5,IGHG1,IL13RA1,MCL1,BCL6,IL23R,TYK2,ALOX15,STAT3,RORC,CCND1,IRF4,MAOA
p53-Dependent G1/S DNA damage checkpoint	0,0070	61	12	0,1431	0,4009	TP53,CDKN1B,PSMD2,PSMD3,PSME3,PSME1,PSMF1,PSMA7,PSMB9,MDM2,PSMD13,UBA52
Platelet homeostasis	0,0070	61	12	0,1431	0,4009	MRVI1,GNG2,SLC8A1,PECAM1,P2RX3,NOS3,PTPN6,MAPK14,STIM1,PDE1A,PDE2A,FGR
p53-Dependent G1 DNA Damage Response	0,0070	61	12	0,1431	0,4009	TP53,CDKN1B,PSMD2,PSMD3,PSME3,PSME1,PSMF1,PSMA7,PSMB9,MDM2,PSMD13,UBA52
Platelet Aggregation (Plug Formation)	0,0042	37	8	0,1438	0,4009	AKT1,SHC1,RAP1A,GRB2,SYK,PDPK1,APBB1IP,CSK
Cobalamin (Cbl, vitamin B12) transport and metabolism	0,0023	20	5	0,1456	0,4009	PRSS1,PRSS3,MTR,CUBN,ABCC1
Neurotransmitter receptors and postsynaptic signal transmission	0,0203	177	30	0,1489	0,4009	LIN7C,NRG1,RAC1,GNAI2,GRIN1,GNB2,PDPK1,GNG2,KRAS,ADCY4,GABRA1,RPS6KA2,RPS6KA1,CHRNA4,MAPK1,PRKAR1A,GRIN2A,GRIN2C,MDM2,PPM1F,KIF17,CAMKK1,CAMKK2,CREB1,PLCB1,PLCB2,CHRND,GNG10,DLG4,CAMK2G
Transcription-Coupled Nucleotide Excision Repair (TC-NER)	0,0085	74	14	0,1499	0,4009	ERCC2,HMGN1,COPS3,RFC2,POLR2A,POLR2L,COPS7A,XRCC1,EP300,UBA52,ELL,GPS1,GTF2H1,GTF2H4
RUNX1 regulates transcription of genes involved in differentiation of HSCs	0,0085	74	14	0,1499	0,4009	LMO1,LMO2,PSMD2,PSMD3,PSME3,PSME1,PSMF1,PSMA7,PSMB9,HIST2H3A,PSMD13,UBA52,TAL1,RUNX1
Disinhibition of SNARE formation	0,0006	5	2	0,1521	0,4009	STX4,STXBP3
Protein repair	0,0006	5	2	0,1521	0,4009	TXN,MSRB2
Tachykinin receptors bind tachykinins	0,0006	5	2	0,1521	0,4009	TACR2,TACR1
RUNX2 regulates chondrocyte maturation	0,0006	5	2	0,1521	0,4009	HDAC4,GLI2
The retinoid cycle in cones (daylight vision)	0,0006	5	2	0,1521	0,4009	RLBP1,OPN1LW
IRF3 mediated activation of type 1 IFN	0,0006	5	2	0,1521	0,4009	NLRP4,ZBP1
NGF-independant TRKA activation	0,0006	5	2	0,1521	0,4009	ADORA2A,NTRK1
Reelin signalling pathway	0,0006	5	2	0,1521	0,4009	DAB1,SH3KBP1
Vitamin C (ascorbate) metabolism	0,0006	5	2	0,1521	0,4009	GSTO2,CYB5R3
GRB7 events in ERBB2 signaling	0,0006	5	2	0,1521	0,4009	NRG1,ERBB3
Trafficking of myristoylated proteins to the cilium	0,0006	5	2	0,1521	0,4009	ARL3,NPHP3
Biosynthesis of E-series 18(S)-resolvins	0,0006	5	2	0,1521	0,4009	ALOX5,ALOX15
Intestinal absorption	0,0006	5	2	0,1521	0,4009	RSC1A1,NPC1L1
LRR FLII-interacting protein 1 (LRRFIP1) activates type I IFN production	0,0006	5	2	0,1521	0,4009	CREBBP,EP300
Opsins	0,0006	5	2	0,1521	0,4009	OPN1LW,OPN4
RUNX3 Regulates Immune Response and Cell Migration	0,0006	5	2	0,1521	0,4009	SPP1,RORC
NTRK2 activates RAC1	0,0006	5	2	0,1521	0,4009	RAC1,DOCK3
Vitamins	0,0006	5	2	0,1521	0,4009	CYP26A1,CYP24A1
Zinc influx into cells by the SLC39 gene family	0,0006	5	2	0,1521	0,4009	SLC39A5,SLC39A1
Downregulation of ERBB2 signaling	0,0030	26	6	0,1535	0,4009	AKT1,NRG1,CDC37,UBA52,MATK,ERBB3
Insulin receptor recycling	0,0030	26	6	0,1535	0,4009	ATP6V1G2,ATP6AP1,ATP6V1B2,ATP6V0B,ATP6V0C,ATP6V1A
RAB geranylgeranylation	0,0017	15	4	0,1552	0,4009	RAB5A,RAB1B,RAB8A,PTP4A2
IRAK2 mediated activation of TAK1 complex upon TLR7/8 or 9 stimulation	0,0017	15	4	0,1552	0,4009	LY96,TLR4,CD14,UBA52
YAP1- and WWTR1 (TAZ)-stimulated gene expression	0,0017	15	4	0,1552	0,4009	TEAD3,HIPK1,WWTR1,NKX2-5
Activation of kainate receptors upon glutamate binding	0,0017	15	4	0,1552	0,4009	GNG2,PLCB1,PLCB2,DLG4
SMAD2/SMAD3:SMAD4 heterotrimer regulates transcription	0,0037	32	7	0,1575	0,4009	SP1,CCNT2,CCNK,WWTR1,RNF111,UBA52,CDK9
NRAGE signals death through JNK	0,0057	50	10	0,1583	0,4009	RAC1,ARHGEF1,ARHGEF2,FGD3,OBSCN,VAV1,PREX1,BCL2L11,ARHGEF11,ARHGEF16
Regulation of activated PAK-2p34 by proteasome mediated degradation	0,0057	50	10	0,1583	0,4009	PSMD2,PSMD3,PSME3,PSME1,PSMF1,PSMA7,PSMB9,PAK2,PSMD13,UBA52
Neurexins and neuroligins	0,0057	50	10	0,1583	0,4009	EPB41L2,LIN7C,GRIN1,SHARPIN,SYT9,SIPA1L1,GRIN2A,GRIN2C,DBNL,DLG4
Glycoprotein hormones	0,0011	10	3	0,1613	0,4009	LHB,INHBB,INHBC
Chylomicron remodeling	0,0011	10	3	0,1613	0,4009	APOE,APOA4,APOA5
Regulation of FOXO transcriptional activity by acetylation	0,0011	10	3	0,1613	0,4009	CREBBP,TXN,EP300
GP1b-IX-V activation signalling	0,0011	10	3	0,1613	0,4009	RAF1,FLNA,YWHAZ
Chylomicron assembly	0,0011	10	3	0,1613	0,4009	APOE,APOA4,P4HB
eNOS activation	0,0011	10	3	0,1613	0,4009	AKT1,CAV1,NOS3
Interleukin-6 signaling	0,0011	10	3	0,1613	0,4009	IL6R,CBL,STAT3
Activation of the AP-1 family of transcription factors	0,0011	10	3	0,1613	0,4009	ATF2,MAPK1,MAPK14
G1/S DNA Damage Checkpoints	0,0072	63	12	0,1669	0,4009	TP53,CDKN1B,PSMD2,PSMD3,PSME3,PSME1,PSMF1,PSMA7,PSMB9,MDM2,PSMD13,UBA52
Peroxisomal protein import	0,0072	63	12	0,1669	0,4009	GSTK1,NUDT19,PEX10,ZFAND6,ACOX1,CAT,AMACR,HAO1,UBE2D2,UBE2D1,ACAA1,UBA52
Cytosolic sensors of pathogen-associated DNA	0,0072	63	12	0,1669	0,4009	CREBBP,POLR2L,POLR3G,NLRP4,RIPK3,MYD88,EP300,ZBP1,IRF7,UBA52,NKIRAS2,NFKBIB
Long-term potentiation	0,0024	21	5	0,1673	0,4009	NRG1,GRIN1,GRIN2A,DLG4,CAMK2G
Stabilization of p53	0,0065	57	11	0,1697	0,4009	TP53,PSMD2,PSMD3,PSME3,PSME1,PSMF1,PSMA7,PSMB9,MDM2,PSMD13,UBA52
ATF4 activates genes in response to endoplasmic reticulum stress	0,0031	27	6	0,1729	0,4009	DDIT3,ATF6,NFYC,EXOSC6,KHSRP,DCP2
RNA Pol II CTD phosphorylation and interaction with CE	0,0031	27	6	0,1729	0,4009	ERCC2,POLR2A,POLR2L,GTF2H1,GTF2H4,GTF2F1
CaM pathway	0,0038	33	7	0,1751	0,4009	ADCY4,PRKAR1A,CAMKK1,CAMKK2,CREB1,PDE1A,CAMK2G
Formation of the Early Elongation Complex	0,0038	33	7	0,1751	0,4009	ERCC2,POLR2A,POLR2L,CTDP1,GTF2H1,GTF2H4,GTF2F1
Calmodulin induced events	0,0038	33	7	0,1751	0,4009	ADCY4,PRKAR1A,CAMKK1,CAMKK2,CREB1,PDE1A,CAMK2G
Glycosphingolipid metabolism	0,0038	33	7	0,1751	0,4009	SMPD1,GBA2,B3GALNT1,SUMF2,ASAH1,PSAP,GM2A
Nucleotide Excision Repair	0,0117	102	18	0,1761	0,4009	ACTB,ERCC2,XPC,HMGN1,COPS3,RFC2,POLR2A,POLR2L,COPS7A,YY1,XRCC1,EP300,RNF111,UBA52,ELL,GPS1,GTF2H1,GTF2H4
Sema3A PAK dependent Axon repulsion	0,0018	16	4	0,1817	0,4009	RAC1,PAK1,PAK2,FES
TRAF6-mediated induction of TAK1 complex within TLR4 complex	0,0018	16	4	0,1817	0,4009	LY96,TLR4,CD14,UBA52
Rap1 signalling	0,0018	16	4	0,1817	0,4009	RAP1A,RAF1,SIPA1,YWHAZ
NRIF signals cell death from the nucleus	0,0018	16	4	0,1817	0,4009	SQSTM1,APH1A,APH1B,UBA52
Interaction between L1 and Ankyrins	0,0018	16	4	0,1817	0,4009	SPTB,SPTBN4,ANK2,SPTA1
TICAM1, RIP1-mediated IKK complex recruitment	0,0018	16	4	0,1817	0,4009	RIPK3,UBE2D2,UBE2D1,UBA52
Spry regulation of FGF signaling	0,0018	16	4	0,1817	0,4009	GRB2,CBL,MAPK1,UBA52
Autodegradation of the E3 ubiquitin ligase COP1	0,0060	52	10	0,1865	0,4009	TP53,PSMD2,PSMD3,PSME3,PSME1,PSMF1,PSMA7,PSMB9,PSMD13,UBA52
Cell junction organization	0,0081	71	13	0,1881	0,4009	F11R,ACTN1,SDK2,VASP,MPP5,CDH12,CLDN9,RSU1,FLNA,FBLIM1,LAMA3,ANG,CTNNA1
Pre-NOTCH Expression and Processing	0,0053	46	9	0,1896	0,4009	CREBBP,TP53,TNRC6B,HIST2H3A,CCND1,EP300,SEL1L,NOTCH1,RUNX1
Metabolism of porphyrins	0,0025	22	5	0,1902	0,4009	ALAS2,ALAS1,HMBS,BLVRB,ABCC1
Pink/Parkin Mediated Mitophagy	0,0025	22	5	0,1902	0,4009	PINK1,MAP1LC3A,SQSTM1,UBA52,TOMM40
ER to Golgi Anterograde Transport	0,0141	123	21	0,1902	0,4009	SPTB,CSNK1D,ACTR1A,CNIH2,RAB1B,COG8,COG3,COG2,SPTBN4,CAPZA1,COPA,YKT6,KDELR1,ANK2,PREB,SEC13,CD59,SPTA1,DCTN1,SERPINA1,PPP6C
Adaptive Immune System	0,0689	601	91	0,1912	0,4009	AKT1,TREML2,RICTOR,STX4,FBXW5,FBXO17,FBXO11,LY96,RAP1A,PTEN,CDC42,PIK3AP1,ICAM3,FBXO9,BTK,CD209,GRB2,FBXL5,ACTR1A,RAC1,SYK,TYROBP,RAF1,PDPK1,KRAS,AP1S1,PRKCQ,BCL10,NPEPPS,UBR2,AP1M2,CSK,HLA-H,AP1B1,HLA-B,HLA-C,HLA-A,HLA-E,PPL,CD79A,VASP,VAV1,TLR1,TLR6,TLR4,CAPZA1,SIPA1,DNM2,PSMD2,PSMD3,PSME3,PSME1,PSMF1,LYN,ARF1,VAMP3,PSMA7,PSMB9,NCF1,UBE2D2,NCF4,UBE2D1,PTPRC,MYD88,PIK3CD,PTPN6,FCGR2B,CD14,PILRA,…
Arachidonic acid metabolism	0,0046	40	8	0,1920	0,4009	TBXAS1,ALOX5,ALOXE3,PTGES2,ALOX15,MAPKAPK2,CYP1B1,ABCC1
Regulation of PTEN gene transcription	0,0046	40	8	0,1920	0,4009	ATF2,TP53,SNAI2,HDAC5,MAPK1,CHD4,CHD3,RRAGD
Integrin cell surface interactions	0,0074	65	12	0,1926	0,4009	F11R,COL13A1,SPP1,JAM2,ITGAX,ICAM3,FBN1,PECAM1,COL18A1,COL4A2,COL4A1,MADCAM1
Triglyceride metabolism	0,0032	28	6	0,1932	0,4009	DGAT2,DGAT1,CAV1,PPP1CB,LIPE,ABHD5
Attenuation phase	0,0013	11	3	0,1953	0,4009	CREBBP,EP300,HSBP1
Signaling by Leptin	0,0013	11	3	0,1953	0,4009	STAT5A,STAT3,SH2B1
Heme biosynthesis	0,0013	11	3	0,1953	0,4009	ALAS2,ALAS1,HMBS
NOTCH4 Activation and Transmission of Signal to the Nucleus	0,0013	11	3	0,1953	0,4009	APH1A,APH1B,YWHAZ
Josephin domain DUBs	0,0013	11	3	0,1953	0,4009	JOSD1,VCP,UBA52
MET activates RAS signaling	0,0013	11	3	0,1953	0,4009	SHC1,GRB2,KRAS
Formation of Senescence-Associated Heterochromatin Foci (SAHF)	0,0013	11	3	0,1953	0,4009	TP53,LMNB1,UBN1
Interleukin-27 signaling	0,0013	11	3	0,1953	0,4009	CRLF1,TYK2,STAT3
TCR signaling	0,0142	124	21	0,1998	0,4009	PTEN,PDPK1,PRKCQ,BCL10,CSK,VASP,PSMD2,PSMD3,PSME3,PSME1,PSMF1,PSMA7,PSMB9,UBE2D2,UBE2D1,PTPRC,PTPRJ,PAK1,PAK2,PSMD13,UBA52
MET Receptor Activation	0,0007	6	2	0,2010	0,4009	SPINT1,HGFAC
Activation of TRKA receptors	0,0007	6	2	0,2010	0,4009	ADORA2A,NTRK1
RUNX1 regulates transcription of genes involved in BCR signaling	0,0007	6	2	0,2010	0,4009	ELF2,RUNX1
APEX1-Independent Resolution of AP Sites via the Single Nucleotide Replacement Pathway	0,0007	6	2	0,2010	0,4009	NEIL1,XRCC1
Mineralocorticoid biosynthesis	0,0007	6	2	0,2010	0,4009	CYP21A2,LHB
Biosynthesis of EPA-derived SPMs	0,0007	6	2	0,2010	0,4009	ALOX5,ALOX15
Synthesis of bile acids and bile salts via 24-hydroxycholesterol	0,0007	6	2	0,2010	0,4009	AMACR,CYP27A1
Synthesis of 12-eicosatetraenoic acid derivatives	0,0007	6	2	0,2010	0,4009	ALOXE3,ALOX15
Vasopressin-like receptors	0,0007	6	2	0,2010	0,4009	OXT,OXTR
RUNX1 regulates transcription of genes involved in WNT signaling	0,0007	6	2	0,2010	0,4009	AXIN1,RUNX1
Negative feedback regulation of MAPK pathway	0,0007	6	2	0,2010	0,4009	RAF1,MAPK1
PTK6 promotes HIF1A stabilization	0,0007	6	2	0,2010	0,4009	PTK6,LRRK2
RUNX3 regulates WNT signaling	0,0007	6	2	0,2010	0,4009	LEF1,CCND1
RUNX1 regulates estrogen receptor mediated transcription	0,0007	6	2	0,2010	0,4009	AXIN1,RUNX1
Regulation of Apoptosis	0,0061	53	10	0,2014	0,4009	PSMD2,PSMD3,PSME3,PSME1,PSMF1,PSMA7,PSMB9,PAK2,PSMD13,UBA52
Nuclear Receptor transcription pathway	0,0061	53	10	0,2014	0,4009	NR2F1,NR2F6,NRBF2,RARG,NCOR1,NR2C2,RORC,NR5A2,RXRA,NR4A1
IGF1R signaling cascade	0,0061	53	10	0,2014	0,4009	SHC1,IGF2,IGF1,GRB2,GAB2,IGF1R,PDPK1,KRAS,FGF3,FLT3LG
UCH proteinases	0,0097	85	15	0,2023	0,4009	MBD6,ACTB,PSMD2,PSMD3,PSME3,PSME1,PSMF1,PSMA7,PSMB9,YY1,FOXK2,PSMD13,UBA52,BAP1,USP15
Oxidative Stress Induced Senescence	0,0076	66	12	0,2061	0,4009	TP53,PHC2,MAP2K3,MAP2K4,TNRC6B,TXN,MAPK1,MAPKAPK2,MDM2,HIST2H3A,MAPK14,UBA52
Cyclin E associated events during G1/S transition	0,0091	79	14	0,2080	0,4009	AKT1,PTK6,CDKN1B,PSMD2,PSMD3,PSME3,PSME1,PSMF1,PSMA7,PSMB9,MAX,CCND1,PSMD13,UBA52
GLI3 is processed to GLI3R by the proteasome	0,0069	60	11	0,2115	0,4009	SUFU,PSMD2,PSMD3,PSME3,PSME1,PSMF1,PSMA7,PSMB9,PSMD13,GSK3B,UBA52
Signaling by WNT	0,0267	233	37	0,2137	0,4009	AKT1,CREBBP,LGR6,ZNRF3,CSNK1E,RAC1,CAV1,GNG2,KRAS,TLE3,CSNK1G2,TNRC6B,FRAT1,FRAT2,AXIN1,AXIN2,LEF1,PSMD2,PSMD3,PSME3,PSME1,PSMF1,PSMA7,PSMB9,PORCN,EP300,PSMD13,WNT4,GSK3B,YWHAZ,SOX13,UBA52,FZD1,PLCB1,PLCB2,SOX7,SMURF2
Endogenous sterols	0,0026	23	5	0,2141	0,4009	CYP21A2,CYP7B1,RXRA,CYP1B1,CYP27A1
Surfactant metabolism	0,0033	29	6	0,2144	0,4009	ADORA2A,SFTPC,TTF1,SLC34A1,CSF2RA,CKAP4
mRNA Capping	0,0033	29	6	0,2144	0,4009	ERCC2,POLR2A,POLR2L,GTF2H1,GTF2H4,GTF2F1
Signaling by NOTCH2	0,0033	29	6	0,2144	0,4009	APH1A,APH1B,MIB1,EP300,CREB1,UBA52
Downstream signal transduction	0,0033	29	6	0,2144	0,4009	RAPGEF1,CRKL,STAT5A,GRB2,KRAS,STAT3
Signaling by Type 1 Insulin-like Growth Factor 1 Receptor (IGF1R)	0,0062	54	10	0,2168	0,4009	SHC1,IGF2,IGF1,GRB2,GAB2,IGF1R,PDPK1,KRAS,FGF3,FLT3LG
Regulation of PTEN stability and activity	0,0077	67	12	0,2200	0,4009	AKT1,PTEN,PSMD2,PSMD3,PSME3,PSME1,PSMF1,PSMA7,PSMB9,NEDD4,PSMD13,UBA52
Cyclin A:Cdk2-associated events at S phase entry	0,0092	80	14	0,2207	0,4009	AKT1,PTK6,CDKN1B,PSMD2,PSMD3,PSME3,PSME1,PSMF1,PSMA7,PSMB9,MAX,CCND1,PSMD13,UBA52
Regulation of PLK1 Activity at G2/M Transition	0,0100	87	15	0,2267	0,4009	OPTN,PAFAH1B1,CEP290,CSNK1D,CSNK1E,ACTR1A,CEP63,PPP1CB,RAB8A,FGFR1OP,PPP1R12A,YWHAE,DCTN1,UBA52,NDE1
TBC/RABGAPs	0,0048	42	8	0,2274	0,4009	OPTN,TBC1D24,TBC1D14,RAB35,RAB5A,RAB8A,GABARAPL2,ARF6
Factors involved in megakaryocyte development and platelet production	0,0123	107	18	0,2294	0,4009	CDC42,TP53,RAC1,EHD1,EHD2,RAB5A,CAPZA1,DOCK11,PRKAR1A,SH2B3,SH2B1,JMJD1C,HIST2H3A,RCOR1,HBE1,KIF3B,PHF21A,SIN3A
ERBB2 Activates PTK6 Signaling	0,0014	12	3	0,2308	0,4009	NRG1,PTK6,ERBB3
Regulation of TP53 Activity through Association with Co-factors	0,0014	12	3	0,2308	0,4009	AKT1,TP53,BANP
PECAM1 interactions	0,0014	12	3	0,2308	0,4009	PECAM1,LYN,PTPN6
RUNX3 regulates NOTCH signaling	0,0014	12	3	0,2308	0,4009	CREBBP,EP300,NOTCH1
HSF1 activation	0,0014	12	3	0,2308	0,4009	VCP,YWHAE,HSBP1
DNA Damage Recognition in GG-NER	0,0041	36	7	0,2322	0,4009	ACTB,XPC,COPS3,COPS7A,YY1,UBA52,GPS1
Amino acids regulate mTORC1	0,0063	55	10	0,2327	0,4009	ATP6V1G2,ATP6V1B2,ITFG2,FLCN,SEC13,FNIP1,RRAGD,ATP6V0B,ATP6V0C,ATP6V1A
AUF1 (hnRNP D0) binds and destabilizes mRNA	0,0063	55	10	0,2327	0,4009	PSMD2,PSMD3,PSME3,PSME1,PSMF1,PSMA7,PSMB9,PSMD13,UBA52,EIF4G1
SCF-beta-TrCP mediated degradation of Emi1	0,0063	55	10	0,2327	0,4009	CDC20,PSMD2,PSMD3,PSME3,PSME1,PSMF1,PSMA7,PSMB9,PSMD13,UBA52
Deadenylation-dependent mRNA decay	0,0063	55	10	0,2327	0,4009	CNOT6L,EIF4E,EIF4B,EDC3,EXOSC6,LSM2,CNOT2,CNOT3,EIF4G1,DCP2
Aquaporin-mediated transport	0,0034	30	6	0,2363	0,4009	ADCY4,AQP5,AQP3,AQP1,PRKAR1A,RAB11FIP2
Metabolism of steroid hormones	0,0034	30	6	0,2363	0,4009	CYP21A2,HSD17B1,LHB,STARD3,HSD17B11,SERPINA6
TNFR2 non-canonical NF-kB pathway	0,0116	101	17	0,2367	0,4009	TNFRSF9,TNFRSF1B,TNFRSF1A,RELB,LTA,PSMD2,PSMD3,PSME3,PSME1,PSMF1,PSMA7,PSMB9,TNFRSF13B,TNFRSF12A,PSMD13,UBA52,LTBR
Cytosolic sulfonation of small molecules	0,0021	18	4	0,2384	0,4009	SULT1A1,SULT1A3,SULT1A2,SULT1B1
ERCC6 (CSB) and EHMT2 (G9a) positively regulate rRNA expression	0,0021	18	4	0,2384	0,4009	TTF1,HIST2H3A,CHD4,CHD3
Tie2 Signaling	0,0021	18	4	0,2384	0,4009	SHC1,GRB2,KRAS,DOK2
Ephrin signaling	0,0021	18	4	0,2384	0,4009	RAC1,EFNB3,PAK1,SDCBP
Myogenesis	0,0028	24	5	0,2389	0,4009	CDC42,MYOG,MAPK14,SPAG9,CTNNA1
TRAF6 mediated NF-kB activation	0,0028	24	5	0,2389	0,4009	TRIM25,S100A12,RNF135,NKIRAS2,NFKBIB
Regulation of MECP2 expression and activity	0,0028	24	5	0,2389	0,4009	NCOR1,TNRC6B,CREB1,SIN3A,TBL1XR1
NoRC negatively regulates rRNA expression	0,0056	49	9	0,2393	0,4009	BAZ2A,TTF1,ERCC2,UBTF,POLR2L,HIST2H3A,GTF2H1,GTF2H4,SIN3A
Cellular Senescence	0,0147	128	21	0,2405	0,4009	SP1,TP53,LMNB1,PHC2,CDKN1B,UBN1,MAP2K3,MAP2K4,TNRC6B,RPS6KA2,RPS6KA1,TXN,MAPK1,STAT3,UBE2D1,MAPKAPK2,MDM2,HIST2H3A,MAPK14,UBA52,NBN
Intracellular oxygen transport	0,0002	2	1	0,2410	0,4009	NGB
Enzymatic degradation of dopamine by COMT	0,0002	2	1	0,2410	0,4009	MAOA
Eicosanoids	0,0002	2	1	0,2410	0,4009	TBXAS1
Proline catabolism	0,0002	2	1	0,2410	0,4009	ALDH4A1
Choline catabolism	0,0002	2	1	0,2410	0,4009	BHMT
Phosphate bond hydrolysis by NUDT proteins	0,0002	2	1	0,2410	0,4009	NUDT5
Beta oxidation of palmitoyl-CoA to myristoyl-CoA	0,0002	2	1	0,2410	0,4009	HADHA
TP53 Regulates Transcription of Cell Death Genes	0,0049	43	8	0,2459	0,4009	CREBBP,BBC3,CASP10,TP53,AIFM2,BCL6,TP53INP1,STEAP3
L1CAM interactions	0,0094	82	14	0,2470	0,4009	SPTB,RAC1,RPS6KA2,RPS6KA1,SPTBN4,MAPK1,LYPLA2,CNTNAP1,ANK2,PAK1,SPTA1,LAMB1,SDCBP,DLG4
Transmission across Chemical Synapses	0,0257	224	35	0,2497	0,4009	SLC18A3,LIN7C,NRG1,RAC1,GNAI2,GRIN1,GNB2,PDPK1,GNG2,KRAS,ADCY4,GABRA1,RPS6KA2,RPS6KA1,CHRNA4,MAPK1,PRKAR1A,GRIN2A,GRIN2C,MDM2,PPM1F,KIF17,CAMKK1,CAMKK2,PPFIA1,CREB1,PLCB1,PLCB2,CHRND,CACNB3,MAOA,GNG10,DLG4,ALDH2,CAMK2G
SOS-mediated signalling	0,0008	7	2	0,2514	0,4009	GRB2,KRAS
Activated NTRK2 signals through FYN	0,0008	7	2	0,2514	0,4009	RAC1,DOCK3
ADP signalling through P2Y purinoceptor 12	0,0008	7	2	0,2514	0,4009	GNAI2,GNG2
Erythropoietin activates STAT5	0,0008	7	2	0,2514	0,4009	STAT5A,LYN
Erythrocytes take up oxygen and release carbon dioxide	0,0008	7	2	0,2514	0,4009	CA4,AQP1
Neurotransmitter clearance	0,0008	7	2	0,2514	0,4009	MAOA,ALDH2
Regulation of PTEN localization	0,0008	7	2	0,2514	0,4009	PTEN,UBA52
Neurofascin interactions	0,0008	7	2	0,2514	0,4009	CNTNAP1,SDCBP
RUNX1 regulates transcription of genes involved in differentiation of myeloid cells	0,0008	7	2	0,2514	0,4009	CREBBP,RUNX1
Highly sodium permeable acetylcholine nicotinic receptors	0,0008	7	2	0,2514	0,4009	CHRNA4,CHRND
DEx/H-box helicases activate type I IFN and inflammatory cytokines production	0,0008	7	2	0,2514	0,4009	MYD88,IRF7
Acyl chain remodeling of DAG and TAG	0,0008	7	2	0,2514	0,4009	DGAT2,DGAT1
TYSND1 cleaves peroxisomal proteins	0,0008	7	2	0,2514	0,4009	ACOX1,ACAA1
Beta defensins	0,0008	7	2	0,2514	0,4009	TLR1,CCR2
RNA Polymerase I Promoter Opening	0,0008	7	2	0,2514	0,4009	UBTF,HIST2H3A
Global Genome Nucleotide Excision Repair (GG-NER)	0,0087	76	13	0,2552	0,4009	ACTB,ERCC2,XPC,COPS3,RFC2,COPS7A,YY1,XRCC1,RNF111,UBA52,GPS1,GTF2H1,GTF2H4
Transcriptional regulation by RUNX2	0,0133	116	19	0,2560	0,4009	AKT1,MSX2,HDAC4,TWIST2,MAPK1,PSMD2,PSMD3,PSME3,PSME1,PSMF1,PSMA7,PSMB9,WWTR1,CCND1,PSMD13,GSK3B,UBA52,GLI2,RUNX1
Synthesis of PIPs at the plasma membrane	0,0057	50	9	0,2568	0,4009	PTEN,INPPL1,RAB5A,MTMR1,MTMR8,MTMR6,ARF1,PIK3CD,PLEKHA2
RNA Polymerase I Transcription Termination	0,0036	31	6	0,2589	0,4009	TTF1,ERCC2,UBTF,POLR2L,GTF2H1,GTF2H4
Negative regulators of DDX58/IFIH1 signaling	0,0036	31	6	0,2589	0,4009	NLRX1,TRIM25,OTUD5,NLRC5,UBA52,RNF135
Signaling by Hedgehog	0,0141	123	20	0,2592	0,4009	IFT172,SUFU,PSMD2,PSMD3,PRKAR1A,PSME3,PSME1,PSMF1,PSMA7,PSMB9,ARRB1,P4HB,VCP,PSMD13,SEL1L,GSK3B,UBA52,GLI2,DISP2,SMURF2
Termination of O-glycan biosynthesis	0,0029	25	5	0,2644	0,4009	MUC3B,ST3GAL4,ST3GAL3,MUC2,ST6GALNAC2
Signaling by NTRK2 (TRKB)	0,0029	25	5	0,2644	0,4009	SHC1,GRB2,RAC1,KRAS,DOCK3
RNA Polymerase I Transcription Initiation	0,0050	44	8	0,2649	0,4009	TTF1,ERCC2,UBTF,POLR2L,CHD4,CHD3,GTF2H1,GTF2H4
SUMOylation of transcription cofactors	0,0050	44	8	0,2649	0,4009	CREBBP,PIAS1,PHC2,PCGF2,TOPORS,SAFB,EP300,SIN3A
The role of GTSE1 in G2/M progression after G2 checkpoint	0,0065	57	10	0,2656	0,4009	TP53,PSMD2,PSMD3,PSME3,PSME1,PSMF1,PSMA7,PSMB9,PSMD13,UBA52
Signaling by Activin	0,0015	13	3	0,2673	0,4009	FOXH1,INHBB,ACVR1B
p75NTR recruits signalling complexes	0,0015	13	3	0,2673	0,4009	SQSTM1,MYD88,UBA52
Activation of BAD and translocation to mitochondria	0,0015	13	3	0,2673	0,4009	AKT1,YWHAE,YWHAZ
Other semaphorin interactions	0,0022	19	4	0,2682	0,4009	TYROBP,PLXNC1,PTPRC,SEMA4D
Unblocking of NMDA receptors, glutamate binding and activation	0,0022	19	4	0,2682	0,4009	GRIN1,GRIN2A,DLG4,CAMK2G
Sulfur amino acid metabolism	0,0022	19	4	0,2682	0,4009	AHCY,TST,BHMT,MTR
NOTCH2 Activation and Transmission of Signal to the Nucleus	0,0022	19	4	0,2682	0,4009	APH1A,APH1B,MIB1,UBA52
Signaling by Insulin receptor	0,0088	77	13	0,2695	0,4009	SHC1,ATP6V1G2,GRB2,GAB2,ATP6AP1,PDPK1,ATP6V1B2,KRAS,FGF3,FLT3LG,ATP6V0B,ATP6V0C,ATP6V1A
CLEC7A (Dectin-1) signaling	0,0111	97	16	0,2696	0,4009	SYK,RELB,PDPK1,BCL10,CASP8,PSMD2,PSMD3,PSME3,PSME1,PSMF1,PSMA7,PSMB9,UBE2D2,UBE2D1,PSMD13,UBA52
Signaling by PDGF	0,0058	51	9	0,2747	0,4009	RAPGEF1,SPP1,CRKL,STAT5A,GRB2,KRAS,STAT3,COL4A2,COL4A1
RNA Polymerase I Promoter Clearance	0,0058	51	9	0,2747	0,4009	TTF1,ERCC2,UBTF,POLR2L,HIST2H3A,CHD4,CHD3,GTF2H1,GTF2H4
TGF-beta receptor signaling activates SMADs	0,0037	32	6	0,2820	0,4009	CBL,PPP1CB,FKBP1A,UBA52,SMURF2,USP15
Metabolism of steroids	0,0143	125	20	0,2820	0,4009	CREBBP,CYP21A2,SP1,HSD17B1,MTF1,LHB,CYP7B1,NFYC,AMACR,LSS,STARD3,KPNB1,HSD17B11,RXRA,MBTPS1,CYP24A1,CUBN,SERPINA6,CYP27A1,TBL1XR1
Regulation of HSF1-mediated heat shock response	0,0066	58	10	0,2826	0,4009	NUP98,MAPK1,MAPKAPK2,SEC13,YWHAE,GSK3B,NUP50,ST13,BAG3,BAG1
Cellular responses to stress	0,0542	473	70	0,2882	0,4009	ATF2,DDIT3,CREBBP,EIF2AK1,EGLN1,EGLN2,SP1,ATP6V1G2,TP53,ACTR1A,LMNB1,CAT,ATP6V1B2,NUP98,PHC2,CDKN1B,UBN1,MAP2K3,MAP2K4,DNAJA4,TNRC6B,RPS6KA2,RPS6KA1,TXN,ITFG2,CAPZA1,EIF2S3,FLCN,MAPK1,PSMD2,PSMD3,PSME3,PSME1,PSMF1,PSMA7,STAT3,PSMB9,NCF1,UBE2D2,NCF4,UBE2D1,MAPKAPK2,MDM2,P4HB,HIST2H3A,SEC13,EP300,VCP,PSMD13,YWHAE,GSK3B,NUP50,DCTN1,MAPK14,SOD2,RPL21,UBA52,ST13,PRDX6,HSBP1,NBN,BAG3,BAG1,FNIP1,TXNRD1,…
Regulation of TP53 Activity	0,0167	146	23	0,2882	0,4009	AKT1,RICTOR,TP53,PRDM1,PDPK1,HIPK1,RFC2,RFFL,TOP3A,MDM2,TP53INP1,EP300,CHD4,CHD3,TAF1L,MAPK14,TAF3,UBA52,MAPKAP1,ING5,NBN,BANP,PRMT5
Sphingolipid metabolism	0,0074	65	11	0,2891	0,4009	SMPD1,ORMDL2,ORMDL3,CSNK1G2,GBA2,B3GALNT1,SUMF2,ASAH1,PSAP,GM2A,ALDH3B2
Gluconeogenesis	0,0030	26	5	0,2906	0,4009	PGK1,G6PC3,GAPDH,SLC25A11,ALDOA
Vasopressin regulates renal water homeostasis via Aquaporins	0,0030	26	5	0,2906	0,4009	ADCY4,AQP3,AQP1,PRKAR1A,RAB11FIP2
RNA Polymerase I Transcription	0,0060	52	9	0,2930	0,4009	TTF1,ERCC2,UBTF,POLR2L,HIST2H3A,CHD4,CHD3,GTF2H1,GTF2H4
Negative epigenetic regulation of rRNA expression	0,0060	52	9	0,2930	0,4009	BAZ2A,TTF1,ERCC2,UBTF,POLR2L,HIST2H3A,GTF2H1,GTF2H4,SIN3A
Ubiquitin Mediated Degradation of Phosphorylated Cdc25A	0,0060	52	9	0,2930	0,4009	PSMD2,PSMD3,PSME3,PSME1,PSMF1,PSMA7,PSMB9,PSMD13,UBA52
Regulation of cholesterol biosynthesis by SREBP (SREBF)	0,0060	52	9	0,2930	0,4009	CREBBP,SP1,MTF1,NFYC,LSS,KPNB1,RXRA,MBTPS1,TBL1XR1
p53-Independent G1/S DNA damage checkpoint	0,0060	52	9	0,2930	0,4009	PSMD2,PSMD3,PSME3,PSME1,PSMF1,PSMA7,PSMB9,PSMD13,UBA52
IRS-related events triggered by IGF1R	0,0060	52	9	0,2930	0,4009	IGF2,IGF1,GRB2,GAB2,IGF1R,PDPK1,KRAS,FGF3,FLT3LG
p53-Independent DNA Damage Response	0,0060	52	9	0,2930	0,4009	PSMD2,PSMD3,PSME3,PSME1,PSMF1,PSMA7,PSMB9,PSMD13,UBA52
DAG and IP3 signaling	0,0045	39	7	0,2946	0,4009	ADCY4,PRKAR1A,CAMKK1,CAMKK2,CREB1,PDE1A,CAMK2G
Activation of gene expression by SREBF (SREBP)	0,0045	39	7	0,2946	0,4009	CREBBP,SP1,MTF1,NFYC,LSS,RXRA,TBL1XR1
Triglyceride catabolism	0,0023	20	4	0,2986	0,4009	CAV1,PPP1CB,LIPE,ABHD5
SUMOylation of transcription factors	0,0023	20	4	0,2986	0,4009	PIAS1,SP3,TP53,MDM2
Asymmetric localization of PCP proteins	0,0068	59	10	0,2999	0,4009	PSMD2,PSMD3,PSME3,PSME1,PSMF1,PSMA7,PSMB9,PSMD13,UBA52,SMURF2
NIK-->noncanonical NF-kB signaling	0,0068	59	10	0,2999	0,4009	RELB,PSMD2,PSMD3,PSME3,PSME1,PSMF1,PSMA7,PSMB9,PSMD13,UBA52
Neddylation	0,0256	223	34	0,3000	0,4009	CCDC8,FBXW5,CISH,FBXO17,FBXO11,FBXO9,FBXL5,KLHL2,KLHL5,UBE2F,ASB16,COPS3,DCUN1D1,PUM2,PSMD2,PSMD3,PSME3,PSME1,COPS7A,PSMF1,LRRC41,PSMA7,PSMB9,UBE2D2,UBE2D1,SOCS2,PSMD13,KLHL22,ASB7,UBA52,GPS1,CUL7,WDTC1,KCTD7
Beta-catenin independent WNT signaling	0,0130	113	18	0,3012	0,4009	RAC1,GNG2,KRAS,TNRC6B,LEF1,PSMD2,PSMD3,PSME3,PSME1,PSMF1,PSMA7,PSMB9,PSMD13,UBA52,FZD1,PLCB1,PLCB2,SMURF2
Sema4D mediated inhibition of cell attachment and migration	0,0009	8	2	0,3021	0,4009	RAC1,SEMA4D
Regulation of cytoskeletal remodeling and cell spreading by IPP complex components	0,0009	8	2	0,3021	0,4009	ACTN1,RSU1
Organic cation transport	0,0009	8	2	0,3021	0,4009	RSC1A1,RUNX1
MAPK1 (ERK2) activation	0,0009	8	2	0,3021	0,4009	IL6R,MAPK1
Triglyceride biosynthesis	0,0009	8	2	0,3021	0,4009	DGAT2,DGAT1
Axonal growth inhibition (RHOA activation)	0,0009	8	2	0,3021	0,4009	ARHGDIA,RTN4
MECP2 regulates transcription of neuronal ligands	0,0009	8	2	0,3021	0,4009	CREB1,SIN3A
Binding of TCF/LEF:CTNNB1 to target gene promoters	0,0009	8	2	0,3021	0,4009	AXIN2,LEF1
Sperm Motility And Taxes	0,0009	8	2	0,3021	0,4009	CATSPER2,CATSPER4
Cross-presentation of particulate exogenous antigens (phagosomes)	0,0009	8	2	0,3021	0,4009	NCF1,NCF4
PI5P Regulates TP53 Acetylation	0,0009	8	2	0,3021	0,4009	TP53,EP300
FGFRL1 modulation of FGFR1 signaling	0,0009	8	2	0,3021	0,4009	FGFRL1,FGF3
VEGF ligand-receptor interactions	0,0009	8	2	0,3021	0,4009	VEGFB,PGF
Telomere C-strand synthesis initiation	0,0009	8	2	0,3021	0,4009	POLA2,POLE
RUNX3 regulates YAP1-mediated transcription	0,0009	8	2	0,3021	0,4009	TEAD3,WWTR1
DNA replication initiation	0,0009	8	2	0,3021	0,4009	POLA2,POLE
VEGF binds to VEGFR leading to receptor dimerization	0,0009	8	2	0,3021	0,4009	VEGFB,PGF
HDL assembly	0,0009	8	2	0,3021	0,4009	ABCA1,ZDHHC8
NR1H2 and NR1H3-mediated signaling	0,0053	46	8	0,3041	0,4009	APOE,NCOR1,TNRC6B,ABCA1,RXRA,EP300,TBL1XR1,ABCG1
RNA Polymerase II Transcription Pre-Initiation And Promoter Opening	0,0053	46	8	0,3041	0,4009	ERCC2,POLR2A,POLR2L,TAF1L,TAF3,GTF2H1,GTF2H4,GTF2F1
RNA Polymerase II Promoter Escape	0,0053	46	8	0,3041	0,4009	ERCC2,POLR2A,POLR2L,TAF1L,TAF3,GTF2H1,GTF2H4,GTF2F1
RNA Polymerase II Transcription Initiation	0,0053	46	8	0,3041	0,4009	ERCC2,POLR2A,POLR2L,TAF1L,TAF3,GTF2H1,GTF2H4,GTF2F1
RNA Polymerase II Transcription Initiation And Promoter Clearance	0,0053	46	8	0,3041	0,4009	ERCC2,POLR2A,POLR2L,TAF1L,TAF3,GTF2H1,GTF2H4,GTF2F1
GRB2 events in ERBB2 signaling	0,0016	14	3	0,3045	0,4009	NRG1,GRB2,KRAS
Response of EIF2AK1 (HRI) to heme deficiency	0,0016	14	3	0,3045	0,4009	DDIT3,EIF2AK1,EIF2S3
SHC1 events in EGFR signaling	0,0016	14	3	0,3045	0,4009	SHC1,GRB2,KRAS
Regulation of gene expression in late stage (branching morphogenesis) pancreatic bud precursor cells	0,0016	14	3	0,3045	0,4009	CREBBP,EP300,NOTCH1
Transcriptional regulation by the AP-2 (TFAP2) family of transcription factors	0,0038	33	6	0,3055	0,4009	CREBBP,ATAD2,APOE,YY1,EP300,WWOX
Oncogene Induced Senescence	0,0038	33	6	0,3055	0,4009	SP1,TP53,TNRC6B,MAPK1,MDM2,UBA52
RAB GEFs exchange GTP for GDP on RABs	0,0084	73	12	0,3102	0,4009	AKT1,RAB3IL1,RIN3,DENND2A,RAB35,RAB5A,RAB21,RAB10,RAB8A,GAPVD1,YWHAE,GDI2
mTOR signalling	0,0046	40	7	0,3162	0,4009	AKT1,EIF4E,EIF4B,CAB39,PPM1A,EIF4G1,RRAGD
Deactivation of the beta-catenin transactivating complex	0,0046	40	7	0,3162	0,4009	AKT1,TLE3,LEF1,YWHAZ,SOX13,UBA52,SOX7
BMAL1:CLOCK,NPAS2 activates circadian gene expression	0,0031	27	5	0,3171	0,4009	CREBBP,F7,RXRA,TBL1XR1,KLF15
DNA Damage/Telomere Stress Induced Senescence	0,0031	27	5	0,3171	0,4009	TP53,LMNB1,CDKN1B,UBN1,NBN
Keratan sulfate biosynthesis	0,0031	27	5	0,3171	0,4009	CHST5,ST3GAL4,ST3GAL3,B4GALT2,B4GALT5
Degradation of GLI1 by the proteasome	0,0069	60	10	0,3174	0,4009	SUFU,PSMD2,PSMD3,PSME3,PSME1,PSMF1,PSMA7,PSMB9,PSMD13,UBA52
Gap-filling DNA repair synthesis and ligation in TC-NER	0,0069	60	10	0,3174	0,4009	ERCC2,HMGN1,RFC2,POLR2A,POLR2L,XRCC1,EP300,UBA52,GTF2H1,GTF2H4
Dectin-1 mediated noncanonical NF-kB signaling	0,0069	60	10	0,3174	0,4009	RELB,PSMD2,PSMD3,PSME3,PSME1,PSMF1,PSMA7,PSMB9,PSMD13,UBA52
Activation of NF-kappaB in B cells	0,0077	67	11	0,3222	0,4009	BCL10,PSMD2,PSMD3,PSME3,PSME1,PSMF1,PSMA7,PSMB9,PSMD13,UBA52,NFKBIB
APC/C:Cdc20 mediated degradation of Securin	0,0077	67	11	0,3222	0,4009	CDC20,PSMD2,PSMD3,PSME3,PSME1,PSMF1,PSMA7,PSMB9,UBE2D1,PSMD13,UBA52
Cross-presentation of soluble exogenous antigens (endosomes)	0,0054	47	8	0,3242	0,4009	PSMD2,PSMD3,PSME3,PSME1,PSMF1,PSMA7,PSMB9,PSMD13
Rab regulation of trafficking	0,0124	108	17	0,3248	0,4009	AKT1,OPTN,RAB3IL1,RIN3,TBC1D24,TBC1D14,DENND2A,RAB35,RAB5A,RAB21,RAB10,RAB8A,GABARAPL2,GAPVD1,ARF6,YWHAE,GDI2
SHC-mediated cascade:FGFR1	0,0024	21	4	0,3293	0,4009	SHC1,GRB2,KRAS,FGF3
TP53 regulates transcription of additional cell cycle genes whose exact role in the p53 pathway remain uncertain	0,0024	21	4	0,3293	0,4009	CNOT6L,TP53,CNOT2,CNOT3
Acyl chain remodelling of PC	0,0024	21	4	0,3293	0,4009	PLA2G3,PLA2G5,MBOAT2,PLA2G2A
Synthesis of bile acids and bile salts	0,0024	21	4	0,3293	0,4009	CYP7B1,AMACR,RXRA,CYP27A1
Downstream signaling events of B Cell Receptor (BCR)	0,0093	81	13	0,3294	0,4009	KRAS,BCL10,PSMD2,PSMD3,PSME3,PSME1,PSMF1,PSMA7,PSMB9,FKBP1A,PSMD13,UBA52,NFKBIB
G alpha (i) signalling events	0,0413	360	53	0,3324	0,4009	NPBWR2,NMT1,ADORA3,ADORA1,HTR1B,RLBP1,APLN,MYO7A,APOE,SDC1,GNAI2,GRM2,GNG2,PRKCQ,ADCY4,LDLR,DRD4,APOA4,CCR10,PYY,GPSM1,CORT,MAPK1,PRKAR1A,FPR1,GPR31,P2RY13,CCR4,CCR3,CCR2,CAMKK1,CAMKK2,SSTR2,CREB1,TAS1R1,RXFP3,OPN1LW,PLCB1,PLCB2,GUCA1A,PSAP,PDE1A,C5AR1,CXCL3,PDE4D,PDE4C,RGS19,RGS14,RGS16,OPRL1,CAMK2G,RGS12,RGS11
Class A/1 (Rhodopsin-like receptors)	0,0364	318	47	0,3343	0,4009	NPBWR2,PTAFR,ADORA3,ADORA1,HTR1B,ECE1,ADORA2A,APLN,GNRH2,OXT,GRPR,CYSLTR1,DRD4,XCL1,P2RY6,LHB,CCR10,XCR1,PYY,CORT,FPR1,GPR31,PROKR1,P2RY13,UTS2,MLN,CCR4,CCR3,CCR2,PRLH,SSTR2,RXFP3,OPN1LW,TACR2,TACR1,NPSR1,GPHA2,GPHB5,TBXA2R,PSAP,OXTR,PTGDR,NTSR1,C5AR1,OPN4,CXCL3,OPRL1
Phase II - Conjugation of compounds	0,0070	61	10	0,3352	0,4009	GSTK1,SULT1A1,SULT1A3,SULT1A2,SULT1B1,GSTM5,GSTO2,GSTT1,AHCY,MTR
Dopamine clearance from the synaptic cleft	0,0003	3	1	0,3388	0,4009	MAOA
PLC-gamma1 signalling	0,0003	3	1	0,3388	0,4009	NTRK1
Type II Na+/Pi cotransporters	0,0003	3	1	0,3388	0,4009	SLC34A1
POU5F1 (OCT4), SOX2, NANOG repress genes related to differentiation	0,0003	3	1	0,3388	0,4009	POU5F1
Transcriptional activation of p53 responsive genes	0,0003	3	1	0,3388	0,4009	TP53
Activation of BIM and translocation to mitochondria	0,0003	3	1	0,3388	0,4009	BCL2L11
Transcriptional activation of cell cycle inhibitor p21	0,0003	3	1	0,3388	0,4009	TP53
GLI proteins bind promoters of Hh responsive genes to promote transcription	0,0003	3	1	0,3388	0,4009	GLI2
Sulfide oxidation to sulfate	0,0003	3	1	0,3388	0,4009	TST
PTK6 Down-Regulation	0,0003	3	1	0,3388	0,4009	PTK6
Metabolism of ingested H2SeO4 and H2SeO3 into H2Se	0,0003	3	1	0,3388	0,4009	TXNRD1
NR1D1 (REV-ERBA) represses gene expression	0,0003	3	1	0,3388	0,4009	NCOR1
Lactose synthesis	0,0003	3	1	0,3388	0,4009	LALBA
MET activates STAT3	0,0003	3	1	0,3388	0,4009	STAT3
MTF1 activates gene expression	0,0003	3	1	0,3388	0,4009	MTF1
Biosynthesis of aspirin-triggered D-series resolvins	0,0003	3	1	0,3388	0,4009	ALOX5
Beta oxidation of hexanoyl-CoA to butanoyl-CoA	0,0003	3	1	0,3388	0,4009	HADHA
Breakdown of the nuclear lamina	0,0003	3	1	0,3388	0,4009	LMNB1
Transport of fatty acids	0,0003	3	1	0,3388	0,4009	SLC27A4
Abacavir metabolism	0,0003	3	1	0,3388	0,4009	GUK1
Activation of BMF and translocation to mitochondria	0,0003	3	1	0,3388	0,4009	BMF
Interleukin-33 signaling	0,0003	3	1	0,3388	0,4009	IL1RAP
Acetylcholine regulates insulin secretion	0,0003	3	1	0,3388	0,4009	MARCKS
rRNA modification in the mitochondrion	0,0003	3	1	0,3388	0,4009	NSUN4
Synthesis of 15-eicosatetraenoic acid derivatives	0,0003	3	1	0,3388	0,4009	ALOX15
Formation of xylulose-5-phosphate	0,0003	3	1	0,3388	0,4009	SORD
RHO GTPases regulate CFTR trafficking	0,0003	3	1	0,3388	0,4009	RHOQ
Beta oxidation of myristoyl-CoA to lauroyl-CoA	0,0003	3	1	0,3388	0,4009	HADHA
Plasma lipoprotein assembly, remodeling, and clearance	0,0078	68	11	0,3391	0,4009	APOE,LDLR,APOA4,APOA5,ABCA1,P4HB,ZDHHC8,MBTPS1,CUBN,LDLRAP1,ABCG1
mRNA decay by 5' to 3' exoribonuclease	0,0017	15	3	0,3418	0,4009	EDC3,LSM2,DCP2
GRB2:SOS provides linkage to MAPK signaling for Integrins	0,0017	15	3	0,3418	0,4009	RAP1A,GRB2,APBB1IP
cGMP effects	0,0017	15	3	0,3418	0,4009	MRVI1,PDE1A,PDE2A
MECP2 regulates neuronal receptors and channels	0,0017	15	3	0,3418	0,4009	GRIN2A,CREB1,SIN3A
Signaling by NTRK3 (TRKC)	0,0017	15	3	0,3418	0,4009	SHC1,GRB2,KRAS
Eicosanoid ligand-binding receptors	0,0017	15	3	0,3418	0,4009	CYSLTR1,TBXA2R,PTGDR
Regulation of innate immune responses to cytosolic DNA	0,0017	15	3	0,3418	0,4009	NLRP4,ZBP1,UBA52
PI3K events in ERBB2 signaling	0,0017	15	3	0,3418	0,4009	NRG1,GRB2,ERBB3
Acyl chain remodelling of PG	0,0017	15	3	0,3418	0,4009	PLA2G3,PLA2G5,PLA2G2A
O-linked glycosylation	0,0086	75	12	0,3423	0,4009	ADAMTS13,MUC3B,ST3GAL4,ST3GAL3,ADAMTSL4,DAG1,POMGNT1,MUC2,ST6GALNAC2,B3GNT6,GALNT14,B4GALT5
TRAF6 mediated IRF7 activation	0,0032	28	5	0,3439	0,4009	CREBBP,TRIM25,EP300,IRF7,RNF135
Glyoxylate metabolism and glycine degradation	0,0032	28	5	0,3439	0,4009	GRHPR,HAO1,ALDH4A1,OGDH,DHTKD1
Positive epigenetic regulation of rRNA expression	0,0055	48	8	0,3444	0,4009	ACTB,TTF1,POLR2L,HIST2H3A,EP300,GSK3B,CHD4,CHD3
Hedgehog 'on' state	0,0094	82	13	0,3449	0,4009	SUFU,PSMD2,PSMD3,PSME3,PSME1,PSMF1,PSMA7,PSMB9,ARRB1,PSMD13,UBA52,GLI2,SMURF2
MAPK6/MAPK4 signaling	0,0102	89	14	0,3470	0,4009	CDC42,RAC1,TNRC6B,PSMD2,PSMD3,PSME3,PSME1,PSMF1,PSMA7,PSMB9,PAK1,PAK2,PSMD13,UBA52
Epigenetic regulation of gene expression	0,0102	89	14	0,3470	0,4009	BAZ2A,ACTB,TTF1,ERCC2,UBTF,POLR2L,HIST2H3A,EP300,GSK3B,CHD4,CHD3,GTF2H1,GTF2H4,SIN3A
FBXL7 down-regulates AURKA during mitotic entry and in early mitosis	0,0063	55	9	0,3493	0,4009	PSMD2,PSMD3,PSME3,PSME1,PSMF1,PSMA7,PSMB9,PSMD13,UBA52
HDR through MMEJ (alt-NHEJ)	0,0010	9	2	0,3522	0,4009	XRCC1,NBN
Signal attenuation	0,0010	9	2	0,3522	0,4009	SHC1,GRB2
Downregulation of ERBB4 signaling	0,0010	9	2	0,3522	0,4009	NEDD4,UBA52
RUNX1 interacts with co-factors whose precise effect on RUNX1 targets is not known	0,0010	9	2	0,3522	0,4009	EP300,RUNX1
Organic cation/anion/zwitterion transport	0,0010	9	2	0,3522	0,4009	RSC1A1,RUNX1
Pyrimidine salvage	0,0010	9	2	0,3522	0,4009	UCKL1,UPP1
p75NTR regulates axonogenesis	0,0010	9	2	0,3522	0,4009	ARHGDIA,RTN4
Prostanoid ligand receptors	0,0010	9	2	0,3522	0,4009	TBXA2R,PTGDR
Glucocorticoid biosynthesis	0,0010	9	2	0,3522	0,4009	CYP21A2,SERPINA6
EGFR Transactivation by Gastrin	0,0010	9	2	0,3522	0,4009	GRB2,KRAS
Activation of PUMA and translocation to mitochondria	0,0010	9	2	0,3522	0,4009	BBC3,TP53
NR1H2 & NR1H3 regulate gene expression to control bile acid homeostasis	0,0010	9	2	0,3522	0,4009	NCOR1,RXRA
Regulation of localization of FOXO transcription factors	0,0010	9	2	0,3522	0,4009	AKT1,YWHAZ
Repression of WNT target genes	0,0010	9	2	0,3522	0,4009	TLE3,LEF1
RHO GTPases Activate Rhotekin and Rhophilins	0,0010	9	2	0,3522	0,4009	RHPN1,RTKN
Regulation of PTEN mRNA translation	0,0010	9	2	0,3522	0,4009	PTEN,TNRC6B
RNA Polymerase I Promoter Escape	0,0040	35	6	0,3534	0,4009	ERCC2,UBTF,POLR2L,HIST2H3A,GTF2H1,GTF2H4
Phospholipid metabolism	0,0174	152	23	0,3553	0,4009	PLA2G3,PLA2G5,DGAT2,DGAT1,PTEN,CPNE3,PCYT1A,INPPL1,GPD1L,HADHA,OSBPL8,RAB5A,SLC44A2,MTMR1,MTMR8,MTMR6,ARF3,ARF1,PIK3CD,MBOAT2,PLEKHA2,PLA2G2A,CDS2
Nephrin family interactions	0,0025	22	4	0,3602	0,4009	ACTN1,ACTN4,IQGAP1,KIRREL3
Nitric oxide stimulates guanylate cyclase	0,0025	22	4	0,3602	0,4009	MRVI1,NOS3,PDE1A,PDE2A
HSF1-dependent transactivation	0,0025	22	4	0,3602	0,4009	CREBBP,EP300,HSBP1,CAMK2G
Insertion of tail-anchored proteins into the endoplasmic reticulum membrane	0,0025	22	4	0,3602	0,4009	UBL4A,UBE2J2,OTOF,SGTA
Hedgehog 'off' state	0,0103	90	14	0,3620	0,4009	IFT172,SUFU,PSMD2,PSMD3,PRKAR1A,PSME3,PSME1,PSMF1,PSMA7,PSMB9,PSMD13,GSK3B,UBA52,GLI2
Signaling by FGFR1	0,0056	49	8	0,3649	0,4009	SHC1,GRB2,CBL,KRAS,FGFRL1,FGF3,MAPK1,UBA52
Netrin-1 signaling	0,0056	49	8	0,3649	0,4009	UNC5A,CDC42,RAC1,PRKCQ,PITPNA,PAK1,MAPK14,MAPK13
Transcriptional Regulation by MECP2	0,0056	49	8	0,3649	0,4009	PTEN,NCOR1,TNRC6B,GRIN2A,DGCR8,CREB1,SIN3A,TBL1XR1
Fatty acid metabolism	0,0151	132	20	0,3664	0,4009	FADS2,NUDT19,TBXAS1,MID1IP1,ACOX1,HADHA,ALOX5,ALOXE3,CPT1A,PTGES2,ALOX15,AMACR,ELOVL5,MAPKAPK2,RXRA,ACAA1,CPT2,CYP1B1,ACSL1,ABCC1
Amyloid fiber formation	0,0064	56	9	0,3685	0,4009	TSPAN14,MFGE8,APOA4,CST3,HIST2H3A,APH1A,APH1B,TSPAN5,UBA52
Mitophagy	0,0033	29	5	0,3709	0,4009	PINK1,MAP1LC3A,SQSTM1,UBA52,TOMM40
TNFs bind their physiological receptors	0,0033	29	5	0,3709	0,4009	TNFRSF9,TNFRSF1B,TNFRSF1A,LTA,TNFRSF13B
Autodegradation of Cdh1 by Cdh1:APC/C	0,0072	63	10	0,3712	0,4009	PSMD2,PSMD3,PSME3,PSME1,PSMF1,PSMA7,PSMB9,UBE2D1,PSMD13,UBA52
Cdc20:Phospho-APC/C mediated degradation of Cyclin A	0,0080	70	11	0,3733	0,4009	CDC20,PSMD2,PSMD3,PSME3,PSME1,PSMF1,PSMA7,PSMB9,UBE2D1,PSMD13,UBA52
Glycerophospholipid biosynthesis	0,0096	84	13	0,3761	0,4009	PLA2G3,PLA2G5,DGAT2,DGAT1,CPNE3,PCYT1A,GPD1L,HADHA,OSBPL8,SLC44A2,MBOAT2,PLA2G2A,CDS2
G2/M Transition	0,0201	175	26	0,3775	0,4009	OPTN,PAFAH1B1,PKMYT1,CEP290,CSNK1D,CSNK1E,TP53,ACTR1A,CEP63,PPP1CB,RAB8A,PSMD2,PSMD3,PSME3,PSME1,PSMF1,PSMA7,PSMB9,FGFR1OP,PPP1R12A,EP300,PSMD13,YWHAE,DCTN1,UBA52,NDE1
Glucagon-type ligand receptors	0,0018	16	3	0,3790	0,4009	GLP2R,GHRHR,GHRH
p75NTR signals via NF-kB	0,0018	16	3	0,3790	0,4009	SQSTM1,MYD88,UBA52
MAP3K8 (TPL2)-dependent MAPK1/3 activation	0,0018	16	3	0,3790	0,4009	TNIP2,MAP2K4,UBA52
Defensins	0,0018	16	3	0,3790	0,4009	PRSS3,TLR1,CCR2
TGF-beta receptor signaling in EMT (epithelial to mesenchymal transition)	0,0018	16	3	0,3790	0,4009	F11R,FKBP1A,UBA52
TP53 Regulates Transcription of Cell Cycle Genes	0,0049	43	7	0,3822	0,4009	CNOT6L,TP53,CDKN1B,EP300,CNOT2,CNOT3,ARID3A
Peptide ligand-binding receptors	0,0226	197	29	0,3865	0,4009	NPBWR2,ECE1,APLN,OXT,GRPR,XCL1,CCR10,XCR1,PYY,CORT,FPR1,PROKR1,UTS2,MLN,CCR4,CCR3,CCR2,PRLH,SSTR2,RXFP3,TACR2,TACR1,NPSR1,PSAP,OXTR,NTSR1,C5AR1,CXCL3,OPRL1
Degradation of DVL	0,0065	57	9	0,3877	0,4009	PSMD2,PSMD3,PSME3,PSME1,PSMF1,PSMA7,PSMB9,PSMD13,UBA52
Intra-Golgi and retrograde Golgi-to-ER traffic	0,0170	148	22	0,3905	0,4009	PAFAH1B1,STX6,ACTR1A,IGF2R,RAB43,RAB1B,VPS53,COG8,COG3,COG2,CAPZA1,COPA,USP6NL,ARF1,VAMP3,YKT6,KDELR1,STX16,STX10,KIF3B,DCTN1,TRIP11
APC:Cdc20 mediated degradation of cell cycle proteins prior to satisfation of the cell cycle checkpoint	0,0081	71	11	0,3905	0,4009	CDC20,PSMD2,PSMD3,PSME3,PSME1,PSMF1,PSMA7,PSMB9,UBE2D1,PSMD13,UBA52
SHC-mediated cascade:FGFR2	0,0026	23	4	0,3911	0,4009	SHC1,GRB2,KRAS,FGF3
mTORC1-mediated signalling	0,0026	23	4	0,3911	0,4009	EIF4E,EIF4B,EIF4G1,RRAGD
Interleukin-6 family signaling	0,0026	23	4	0,3911	0,4009	CRLF1,IL6R,CBL,STAT3
Laminin interactions	0,0026	23	4	0,3911	0,4009	COL18A1,LAMC3,LAMA3,LAMB1
NOTCH3 Intracellular Domain Regulates Transcription	0,0026	23	4	0,3911	0,4009	CREBBP,PTCRA,EP300,NOTCH1
Acyl chain remodelling of PE	0,0026	23	4	0,3911	0,4009	PLA2G3,PLA2G5,MBOAT2,PLA2G2A
Calnexin/calreticulin cycle	0,0026	23	4	0,3911	0,4009	RNF5,SEL1L,PRKCSH,UBA52
PCP/CE pathway	0,0089	78	12	0,3913	0,4009	RAC1,PSMD2,PSMD3,PSME3,PSME1,PSMF1,PSMA7,PSMB9,PSMD13,UBA52,FZD1,SMURF2
Mitotic G2-G2/M phases	0,0203	177	26	0,3994	0,4009	OPTN,PAFAH1B1,PKMYT1,CEP290,CSNK1D,CSNK1E,TP53,ACTR1A,CEP63,PPP1CB,RAB8A,PSMD2,PSMD3,PSME3,PSME1,PSMF1,PSMA7,PSMB9,FGFR1OP,PPP1R12A,EP300,PSMD13,YWHAE,DCTN1,UBA52,NDE1
Vitamin D (calciferol) metabolism	0,0011	10	2	0,4009	0,4009	CYP24A1,CUBN
Regulation of signaling by NODAL	0,0011	10	2	0,4009	0,4009	CFC1,ACVR1B
O-glycosylation of TSR domain-containing proteins	0,0011	10	2	0,4009	0,4009	ADAMTS13,ADAMTSL4
RUNX1 and FOXP3 control the development of regulatory T lymphocytes (Tregs)	0,0011	10	2	0,4009	0,4009	CR1,RUNX1
Zinc transporters	0,0011	10	2	0,4009	0,4009	SLC39A5,SLC39A1
HDL remodeling	0,0011	10	2	0,4009	0,4009	APOE,ABCG1
Tetrahydrobiopterin (BH4) synthesis, recycling, salvage and regulation	0,0011	10	2	0,4009	0,4009	AKT1,NOS3
Beta-oxidation of very long chain fatty acids	0,0011	10	2	0,4009	0,4009	ACOX1,ACAA1
TRAF6 mediated IRF7 activation in TLR7/8 or 9 signaling	0,0011	10	2	0,4009	0,4009	MYD88,IRF7
Biotin transport and metabolism	0,0011	10	2	0,4009	0,4009	PDZD11,SLC5A6
Transport of bile salts and organic acids, metal ions and amine compounds	0,0050	44	7	0,4044	0,4044	SLC39A5,SLC39A1,RSC1A1,SLC44A2,SLC6A6,SLC11A1,RUNX1
Ion transport by P-type ATPases	0,0050	44	7	0,4044	0,4044	FXYD2,ATP12A,ATP11B,PDZD11,ATP1B2,ATP8B2,CAMK2G
SUMOylation of chromatin organization proteins	0,0066	58	9	0,4070	0,4070	PIAS1,NUP98,PHC2,PCGF2,HDAC4,ZBED1,SEC13,CHD3,NUP50
APC/C:Cdh1 mediated degradation of Cdc20 and other APC/C:Cdh1 targeted proteins in late mitosis/early G1	0,0083	72	11	0,4078	0,4078	CDC20,PSMD2,PSMD3,PSME3,PSME1,PSMF1,PSMA7,PSMB9,UBE2D1,PSMD13,UBA52
Regulation of RUNX2 expression and activity	0,0083	72	11	0,4078	0,4078	MSX2,PSMD2,PSMD3,PSME3,PSME1,PSMF1,PSMA7,PSMB9,PSMD13,GSK3B,UBA52
Transcriptional regulation by RUNX1	0,0172	150	22	0,4145	0,4145	CREBBP,ELF2,PRKCQ,CR1,TNRC6B,LMO1,LMO2,AXIN1,PSMD2,PSMD3,PSME3,PSME1,PSMF1,PSMA7,PSMB9,HIST2H3A,EP300,PSMD13,UBA52,TAL1,SIN3A,RUNX1
Ras activation upon Ca2+ influx through NMDA receptor	0,0019	17	3	0,4157	0,4157	GRIN1,KRAS,DLG4
Regulation of FZD by ubiquitination	0,0019	17	3	0,4157	0,4157	LGR6,ZNRF3,UBA52
Tristetraprolin (TTP, ZFP36) binds and destabilizes mRNA	0,0019	17	3	0,4157	0,4157	MAPKAPK2,EXOSC6,DCP2
Tight junction interactions	0,0019	17	3	0,4157	0,4157	F11R,MPP5,CLDN9
Synthesis of bile acids and bile salts via 7alpha-hydroxycholesterol	0,0019	17	3	0,4157	0,4157	AMACR,RXRA,CYP27A1
TNF receptor superfamily (TNFSF) members mediating non-canonical NF-kB pathway	0,0019	17	3	0,4157	0,4157	LTA,TNFRSF12A,LTBR
Metal ion SLC transporters	0,0019	17	3	0,4157	0,4157	SLC39A5,SLC39A1,SLC11A1
Synthesis of IP3 and IP4 in the cytosol	0,0028	24	4	0,4218	0,4218	PTEN,INPPL1,PLCB1,PLCB2
G alpha (z) signalling events	0,0028	24	4	0,4218	0,4218	GNAI2,GNG2,ADCY4,RGS16
Resolution of AP sites via the single-nucleotide replacement pathway	0,0005	4	1	0,4240	0,4240	XRCC1
Reversible hydration of carbon dioxide	0,0005	4	1	0,4240	0,4240	CA4
Cam-PDE 1 activation	0,0005	4	1	0,4240	0,4240	PDE1A
Gap junction assembly	0,0005	4	1	0,4240	0,4240	GJC1
Synthesis of IPs in the nucleus	0,0005	4	1	0,4240	0,4240	IPMK
Activation of AKT2	0,0005	4	1	0,4240	0,4240	PDPK1
mRNA Editing	0,0005	4	1	0,4240	0,4240	ADAR
RUNX2 regulates genes involved in differentiation of myeloid cells	0,0005	4	1	0,4240	0,4240	RUNX1
Drug-mediated inhibition of ERBB2 signaling	0,0005	4	1	0,4240	0,4240	CDC37
Biosynthesis of protectins	0,0005	4	1	0,4240	0,4240	ALOX15
Beta oxidation of lauroyl-CoA to decanoyl-CoA-CoA	0,0005	4	1	0,4240	0,4240	HADHA
Beta oxidation of octanoyl-CoA to hexanoyl-CoA	0,0005	4	1	0,4240	0,4240	HADHA
Scavenging by Class H Receptors	0,0005	4	1	0,4240	0,4240	STAB1
Pyrimidine catabolism	0,0005	4	1	0,4240	0,4240	UPP1
Biosynthesis of D-series resolvins	0,0005	4	1	0,4240	0,4240	ALOX5
Antagonism of Activin by Follistatin	0,0005	4	1	0,4240	0,4240	INHBB
Prostacyclin signalling through prostacyclin receptor	0,0005	4	1	0,4240	0,4240	GNG2
Intestinal hexose absorption	0,0005	4	1	0,4240	0,4240	RSC1A1
Synthesis of Dolichyl-phosphate	0,0005	4	1	0,4240	0,4240	DHDDS
Hypusine synthesis from eIF5A-lysine	0,0005	4	1	0,4240	0,4240	EIF5A
Amine Oxidase reactions	0,0005	4	1	0,4240	0,4240	MAOA
Axonal growth stimulation	0,0005	4	1	0,4240	0,4240	ARHGDIA
Sodium-coupled phosphate cotransporters	0,0005	4	1	0,4240	0,4240	SLC34A1
Beta oxidation of decanoyl-CoA to octanoyl-CoA-CoA	0,0005	4	1	0,4240	0,4240	HADHA
Plasma lipoprotein remodeling	0,0036	31	5	0,4247	0,4247	APOE,APOA4,APOA5,MBTPS1,ABCG1
Keratan sulfate/keratin metabolism	0,0036	31	5	0,4247	0,4247	CHST5,ST3GAL4,ST3GAL3,B4GALT2,B4GALT5
N-glycan trimming in the ER and Calnexin/Calreticulin cycle	0,0036	31	5	0,4247	0,4247	RNF5,VCP,SEL1L,PRKCSH,UBA52
Collagen formation	0,0084	73	11	0,4252	0,4252	COL13A1,ADAMTS14,CRTAP,COL27A1,COL18A1,DST,P4HB,LAMA3,COL12A1,COL4A2,COL4A1
APC/C:Cdc20 mediated degradation of mitotic proteins	0,0084	73	11	0,4252	0,4252	CDC20,PSMD2,PSMD3,PSME3,PSME1,PSMF1,PSMA7,PSMB9,UBE2D1,PSMD13,UBA52
Activation of anterior HOX genes in hindbrain development during early embryogenesis	0,0076	66	10	0,4258	0,4258	CREBBP,RARG,NCOR1,PCGF2,POLR2A,POLR2L,YY1,HIST2H3A,RXRA,EP300
Activation of HOX genes during differentiation	0,0076	66	10	0,4258	0,4258	CREBBP,RARG,NCOR1,PCGF2,POLR2A,POLR2L,YY1,HIST2H3A,RXRA,EP300
Non-integrin membrane-ECM interactions	0,0044	38	6	0,4261	0,4261	ACTN1,SDC1,DAG1,LAMC3,LAMA3,LAMB1
Regulation of beta-cell development	0,0044	38	6	0,4261	0,4261	AKT1,CREBBP,NR5A2,EP300,NOTCH1,MAFA
CDT1 association with the CDC6:ORC:origin complex	0,0068	59	9	0,4263	0,4263	PSMD2,PSMD3,PSME3,PSME1,PSMF1,PSMA7,PSMB9,PSMD13,UBA52
Metabolism of nucleotides	0,0068	59	9	0,4263	0,4263	UCKL1,NUDT5,PPAT,TXN,UPP1,ENTPD1,ENTPD8,TXNRD1,GUK1
mRNA Splicing - Minor Pathway	0,0060	52	8	0,4266	0,4266	RNPC3,POLR2A,POLR2L,PRPF6,ZMAT5,YBX1,GTF2F1,LSM2
Post-translational modification: synthesis of GPI-anchored proteins	0,0101	88	13	0,4394	0,4394	LYPD3,LY6E,NRN1,NTNG1,VNN2,VNN3,THY1,PIGQ,PIGX,FCGR3B,GPAA1,PRSS21,RTN4RL1
Activation of APC/C and APC/C:Cdc20 mediated degradation of mitotic proteins	0,0085	74	11	0,4425	0,4425	CDC20,PSMD2,PSMD3,PSME3,PSME1,PSMF1,PSMA7,PSMB9,UBE2D1,PSMD13,UBA52
Senescence-Associated Secretory Phenotype (SASP)	0,0061	53	8	0,4472	0,4472	CDKN1B,RPS6KA2,RPS6KA1,MAPK1,STAT3,UBE2D1,HIST2H3A,UBA52
Regulation of the apoptosome activity	0,0013	11	2	0,4478	0,4478	MAPK1,CARD8
Formation of apoptosome	0,0013	11	2	0,4478	0,4478	MAPK1,CARD8
O2/CO2 exchange in erythrocytes	0,0013	11	2	0,4478	0,4478	CA4,AQP1
Mitochondrial tRNA aminoacylation	0,0013	11	2	0,4478	0,4478	QARS,PPA2
Regulation of gene expression by Hypoxia-inducible Factor	0,0013	11	2	0,4478	0,4478	CREBBP,EP300
Regulated proteolysis of p75NTR	0,0013	11	2	0,4478	0,4478	APH1A,APH1B
Activated PKN1 stimulates transcription of AR (androgen receptor) regulated genes KLK2 and KLK3	0,0013	11	2	0,4478	0,4478	PKN1,HIST2H3A
Activated NTRK2 signals through FRS2 and FRS3	0,0013	11	2	0,4478	0,4478	GRB2,KRAS
Erythrocytes take up carbon dioxide and release oxygen	0,0013	11	2	0,4478	0,4478	CA4,AQP1
NOTCH2 intracellular domain regulates transcription	0,0013	11	2	0,4478	0,4478	EP300,CREB1
CREB1 phosphorylation through the activation of Adenylate Cyclase	0,0013	11	2	0,4478	0,4478	PRKAR1A,CREB1
Alpha-protein kinase 1 signaling pathway	0,0013	11	2	0,4478	0,4478	ALPK1,UBA52
Ethanol oxidation	0,0013	11	2	0,4478	0,4478	ACSS2,ALDH2
Antimicrobial peptides	0,0053	46	7	0,4487	0,4487	PDZD11,PRSS3,TLR1,S100A8,CCR2,PLA2G2A,SLC11A1
Fcgamma receptor (FCGR) dependent phagocytosis	0,0183	160	23	0,4488	0,4488	ARPC4,ARPC5,ACTR2,CDC42,ACTB,GRB2,RAC1,SYK,ACTG1,WIPF1,WIPF2,ARPC1B,IGHG1,VAV1,HCK,MAPK1,LYN,BAIAP2,PAK1,ABI1,NF2,ELMO1,FGR
Ca2+ pathway	0,0045	39	6	0,4501	0,4501	GNG2,KRAS,TNRC6B,LEF1,PLCB1,PLCB2
Formation of Incision Complex in GG-NER	0,0045	39	6	0,4501	0,4501	ERCC2,XPC,RNF111,UBA52,GTF2H1,GTF2H4
RUNX1 regulates genes involved in megakaryocyte differentiation and platelet function	0,0045	39	6	0,4501	0,4501	PRKCQ,TNRC6B,HIST2H3A,EP300,SIN3A,RUNX1
Downstream TCR signaling	0,0118	103	15	0,4510	0,4510	PTEN,PDPK1,PRKCQ,BCL10,PSMD2,PSMD3,PSME3,PSME1,PSMF1,PSMA7,PSMB9,UBE2D2,UBE2D1,PSMD13,UBA52
Formation of the beta-catenin:TCF transactivating complex	0,0037	32	5	0,4513	0,4513	CREBBP,TLE3,AXIN2,LEF1,EP300
NOTCH4 Intracellular Domain Regulates Transcription	0,0021	18	3	0,4516	0,4516	CREBBP,EP300,NOTCH1
PKA-mediated phosphorylation of CREB	0,0021	18	3	0,4516	0,4516	ADCY4,PRKAR1A,CREB1
SHC-mediated cascade:FGFR3	0,0021	18	3	0,4516	0,4516	SHC1,GRB2,KRAS
ER Quality Control Compartment (ERQC)	0,0021	18	3	0,4516	0,4516	RNF5,SEL1L,UBA52
Assembly of active LPL and LIPC lipase complexes	0,0021	18	3	0,4516	0,4516	APOA4,APOA5,MBTPS1
Synthesis, secretion, and deacylation of Ghrelin	0,0021	18	3	0,4516	0,4516	IGF1,SPCS3,PCSK1
Metabolism of cofactors	0,0021	18	3	0,4516	0,4516	AKT1,COQ9,NOS3
Basigin interactions	0,0029	25	4	0,4520	0,4520	SLC7A5,SPN,CAV1,ATP1B2
Glutathione conjugation	0,0029	25	4	0,4520	0,4520	GSTK1,GSTM5,GSTO2,GSTT1
Regulation of IFNA signaling	0,0029	25	4	0,4520	0,4520	IFNAR2,IFNAR1,TYK2,PTPN6
PI Metabolism	0,0078	68	10	0,4622	0,4622	PTEN,INPPL1,RAB5A,MTMR1,MTMR8,MTMR6,ARF3,ARF1,PIK3CD,PLEKHA2
ISG15 antiviral mechanism	0,0078	68	10	0,4622	0,4622	EIF4E,NUP98,KPNA4,KPNB1,SEC13,NEDD4,NUP50,UBA52,EIF4G1,EIF4E3
Dual incision in TC-NER	0,0070	61	9	0,4648	0,4648	ERCC2,HMGN1,RFC2,POLR2A,POLR2L,EP300,UBA52,GTF2H1,GTF2H4
Collagen biosynthesis and modifying enzymes	0,0070	61	9	0,4648	0,4648	COL13A1,ADAMTS14,CRTAP,COL27A1,COL18A1,P4HB,COL12A1,COL4A2,COL4A1
Ion channel transport	0,0168	147	21	0,4649	0,4649	FXYD2,ATP12A,ATP11B,ATP6V1G2,PDZD11,RAF1,ATP6AP1,ATP6V1B2,ATP1B2,TRPC4AP,WNK1,UBA52,BEST1,ATP8B2,ASPH,TPCN2,TPCN1,ATP6V0B,ATP6V0C,ATP6V1A,CAMK2G
Regulation of actin dynamics for phagocytic cup formation	0,0160	140	20	0,4672	0,4672	ARPC4,ARPC5,ACTR2,CDC42,ACTB,GRB2,RAC1,SYK,ACTG1,WIPF1,WIPF2,ARPC1B,IGHG1,VAV1,MAPK1,BAIAP2,PAK1,ABI1,NF2,ELMO1
Cell-cell junction organization	0,0054	47	7	0,4706	0,4706	F11R,SDK2,MPP5,CDH12,CLDN9,ANG,CTNNA1
Apoptotic execution phase	0,0054	47	7	0,4706	0,4706	ROCK1,LMNB1,PRKCQ,CASP8,KPNB1,DBNL,PAK2
Mitochondrial biogenesis	0,0103	90	13	0,4710	0,4710	ATF2,CREBBP,NRF1,ALAS1,NCOR1,MTX1,IDH2,RXRA,CREB1,MAPK14,SOD2,ACSS2,TBL1XR1
Signaling by FGFR3	0,0046	40	6	0,4739	0,4739	SHC1,GRB2,CBL,KRAS,MAPK1,UBA52
Inositol phosphate metabolism	0,0046	40	6	0,4739	0,4739	PTEN,INPPL1,IPMK,PLCB1,PLCB2,INPP5A
Metabolism of water-soluble vitamins and cofactors	0,0087	76	11	0,4769	0,4769	GSTO2,PDZD11,PRSS1,PRSS3,VNN2,SLC5A6,CYB5R3,MTR,CUBN,SLC19A1,ABCC1
Negative regulation of FGFR1 signaling	0,0038	33	5	0,4776	0,4776	GRB2,CBL,FGF3,MAPK1,UBA52
Glucagon signaling in metabolic regulation	0,0038	33	5	0,4776	0,4776	GNB2,GNG2,ADCY4,PRKAR1A,GNG10
NCAM1 interactions	0,0038	33	5	0,4776	0,4776	ST8SIA4,ST8SIA2,CACNB3,COL4A2,COL4A1
Loss of proteins required for interphase microtubule organization from the centrosome	0,0079	69	10	0,4802	0,4802	PAFAH1B1,CEP290,CSNK1D,CSNK1E,ACTR1A,CEP63,FGFR1OP,YWHAE,DCTN1,NDE1
Loss of Nlp from mitotic centrosomes	0,0079	69	10	0,4802	0,4802	PAFAH1B1,CEP290,CSNK1D,CSNK1E,ACTR1A,CEP63,FGFR1OP,YWHAE,DCTN1,NDE1
Peroxisomal lipid metabolism	0,0030	26	4	0,4818	0,4818	NUDT19,ACOX1,AMACR,ACAA1
Downregulation of TGF-beta receptor signaling	0,0030	26	4	0,4818	0,4818	PPP1CB,UBA52,SMURF2,USP15
Receptor-type tyrosine-protein phosphatases	0,0022	19	3	0,4867	0,4867	IL1RAP,PTPRF,PPFIA1
Signaling by NODAL	0,0022	19	3	0,4867	0,4867	CFC1,FOXH1,ACVR1B
activated TAK1 mediates p38 MAPK activation	0,0022	19	3	0,4867	0,4867	MAP2K3,MAPKAPK2,MAPK14
Translesion Synthesis by POLH	0,0022	19	3	0,4867	0,4867	RFC2,VCP,UBA52
O-linked glycosylation of mucins	0,0063	55	8	0,4878	0,4878	MUC3B,ST3GAL4,ST3GAL3,MUC2,ST6GALNAC2,B3GNT6,GALNT14,B4GALT5
TFAP2 (AP-2) family regulates transcription of growth factors and their receptors	0,0014	12	2	0,4927	0,4927	ATAD2,YY1
Erythropoietin activates Phosphoinositide-3-kinase (PI3K)	0,0014	12	2	0,4927	0,4927	LYN,PIK3CD
TP53 Regulates Transcription of Caspase Activators and Caspases	0,0014	12	2	0,4927	0,4927	CASP10,TP53
P2Y receptors	0,0014	12	2	0,4927	0,4927	P2RY6,P2RY13
Synthesis of glycosylphosphatidylinositol (GPI)	0,0014	12	2	0,4927	0,4927	PIGQ,PIGX
ABC transporters in lipid homeostasis	0,0014	12	2	0,4927	0,4927	ABCA7,ABCG1
Caspase-mediated cleavage of cytoskeletal proteins	0,0014	12	2	0,4927	0,4927	CASP8,DBNL
Presynaptic nicotinic acetylcholine receptors	0,0014	12	2	0,4927	0,4927	CHRNA4,CHRND
TICAM1-dependent activation of IRF3/IRF7	0,0014	12	2	0,4927	0,4927	IRF7,UBA52
Methylation	0,0014	12	2	0,4927	0,4927	AHCY,MTR
Response to metal ions	0,0014	12	2	0,4927	0,4927	MT1E,MTF1
Signaling by the B Cell Receptor (BCR)	0,0196	171	24	0,4931	0,4931	PIK3AP1,BTK,GRB2,SYK,KRAS,BCL10,CD79A,VAV1,PSMD2,PSMD3,PSME3,PSME1,PSMF1,LYN,PSMA7,PSMB9,PIK3CD,PTPN6,FKBP1A,PSMD13,UBA52,STIM1,SH3KBP1,NFKBIB
Glucose metabolism	0,0088	77	11	0,4940	0,4940	PGK1,G6PC3,GAPDH,NUP98,HK2,HK3,PFKFB4,SLC25A11,SEC13,NUP50,ALDOA
Antiviral mechanism by IFN-stimulated genes	0,0088	77	11	0,4940	0,4940	EIF4E,NUP98,FLNA,KPNA4,KPNB1,SEC13,NEDD4,NUP50,UBA52,EIF4G1,EIF4E3
Signaling by FGFR4	0,0047	41	6	0,4974	0,4974	SHC1,GRB2,CBL,KRAS,MAPK1,UBA52
CDK-mediated phosphorylation and removal of Cdc6	0,0080	70	10	0,4981	0,4981	PSMD2,PSMD3,PSME3,PSME1,PSMF1,PSMA7,PSMB9,UBE2D1,PSMD13,UBA52
MECP2 regulates transcription factors	0,0006	5	1	0,4982	0,4982	CREB1
Transmission across Electrical Synapses	0,0006	5	1	0,4982	0,4982	GJC1
Competing endogenous RNAs (ceRNAs) regulate PTEN translation	0,0006	5	1	0,4982	0,4982	TNRC6B
Phase 3 - rapid repolarisation	0,0006	5	1	0,4982	0,4982	KCNH2
Synthesis of Ketone Bodies	0,0006	5	1	0,4982	0,4982	HMGCLL1
G2/M DNA replication checkpoint	0,0006	5	1	0,4982	0,4982	PKMYT1
Metal sequestration by antimicrobial proteins	0,0006	5	1	0,4982	0,4982	S100A8
NR1H2 & NR1H3 regulate gene expression linked to triglyceride lipolysis in adipose	0,0006	5	1	0,4982	0,4982	RXRA
Dopamine receptors	0,0006	5	1	0,4982	0,4982	DRD4
Electric Transmission Across Gap Junctions	0,0006	5	1	0,4982	0,4982	GJC1
RUNX3 regulates BCL2L11 (BIM) transcription	0,0006	5	1	0,4982	0,4982	BCL2L11
mitochondrial fatty acid beta-oxidation of unsaturated fatty acids	0,0006	5	1	0,4982	0,4982	HADHA
Extrinsic Pathway of Fibrin Clot Formation	0,0006	5	1	0,4982	0,4982	F7
VLDL assembly	0,0006	5	1	0,4982	0,4982	P4HB
Acyl chain remodeling of CL	0,0006	5	1	0,4982	0,4982	HADHA
Activation of RAS in B cells	0,0006	5	1	0,4982	0,4982	KRAS
Activation of NOXA and translocation to mitochondria	0,0006	5	1	0,4982	0,4982	TP53
Fructose metabolism	0,0006	5	1	0,4982	0,4982	SORD
NR1H2 & NR1H3 regulate gene expression to limit cholesterol uptake	0,0006	5	1	0,4982	0,4982	RXRA
PTK6 Expression	0,0006	5	1	0,4982	0,4982	PTK6
Na+/Cl- dependent neurotransmitter transporters	0,0006	5	1	0,4982	0,4982	SLC6A6
RUNX1 regulates expression of components of tight junctions	0,0006	5	1	0,4982	0,4982	RUNX1
Leukotriene receptors	0,0006	5	1	0,4982	0,4982	CYSLTR1
Signalling to p38 via RIT and RIN	0,0006	5	1	0,4982	0,4982	NTRK1
RUNX1 regulates transcription of genes involved in interleukin signaling	0,0006	5	1	0,4982	0,4982	RUNX1
HDL clearance	0,0006	5	1	0,4982	0,4982	CUBN
PTK6 Regulates Proteins Involved in RNA Processing	0,0006	5	1	0,4982	0,4982	PTK6
Synthesis of Lipoxins (LX)	0,0006	5	1	0,4982	0,4982	ALOX5
Free fatty acid receptors	0,0006	5	1	0,4982	0,4982	GPR31
MET activates PTPN11	0,0006	5	1	0,4982	0,4982	GRB2
Negative regulation of FGFR2 signaling	0,0039	34	5	0,5034	0,5034	GRB2,CBL,FGF3,MAPK1,UBA52
Regulation of APC/C activators between G1/S and early anaphase	0,0089	78	11	0,5109	0,5109	CDC20,PSMD2,PSMD3,PSME3,PSME1,PSMF1,PSMA7,PSMB9,UBE2D1,PSMD13,UBA52
Signaling by FGFR2	0,0081	71	10	0,5159	0,5159	SHC1,GRB2,CBL,KRAS,FGF3,POLR2A,POLR2L,MAPK1,UBA52,GTF2F1
Assembly of collagen fibrils and other multimeric structures	0,0048	42	6	0,5205	0,5205	COL27A1,COL18A1,DST,LAMA3,COL4A2,COL4A1
Collagen chain trimerization	0,0048	42	6	0,5205	0,5205	COL13A1,COL27A1,COL18A1,COL12A1,COL4A2,COL4A1
SHC-mediated cascade:FGFR4	0,0023	20	3	0,5206	0,5206	SHC1,GRB2,KRAS
Interleukin-37 signaling	0,0023	20	3	0,5206	0,5206	STAT3,PTPN6,PTPN23
Interconversion of nucleotide di- and triphosphates	0,0023	20	3	0,5206	0,5206	TXN,TXNRD1,GUK1
Acyl chain remodelling of PS	0,0023	20	3	0,5206	0,5206	PLA2G5,OSBPL8,PLA2G2A
DARPP-32 events	0,0023	20	3	0,5206	0,5206	PRKAR1A,PDE4D,PDE4C
Signaling by Hippo	0,0023	20	3	0,5206	0,5206	WWTR1,YWHAE,STK4
Citric acid cycle (TCA cycle)	0,0023	20	3	0,5206	0,5206	SDHA,IDH2,OGDH
MicroRNA (miRNA) biogenesis	0,0023	20	3	0,5206	0,5206	POLR2A,POLR2L,DGCR8
Protein folding	0,0073	64	9	0,5214	0,5214	ACTB,TP53,GNAI2,GNB2,GNG2,PFDN1,PFDN5,STAT3,TBCC
Glycolysis	0,0073	64	9	0,5214	0,5214	PGK1,GAPDH,NUP98,HK2,HK3,PFKFB4,SEC13,NUP50,ALDOA
Translesion synthesis by Y family DNA polymerases bypasses lesions on DNA template	0,0040	35	5	0,5287	0,5287	TRIM25,RFC2,VCP,UBA52,USP10
B-WICH complex positively regulates rRNA expression	0,0040	35	5	0,5287	0,5287	ACTB,POLR2L,HIST2H3A,EP300,GSK3B
AURKA Activation by TPX2	0,0083	72	10	0,5334	0,5334	PAFAH1B1,CEP290,CSNK1D,CSNK1E,ACTR1A,CEP63,FGFR1OP,YWHAE,DCTN1,NDE1
The canonical retinoid cycle in rods (twilight vision)	0,0015	13	2	0,5351	0,5351	RLBP1,MYO7A
Cytochrome c-mediated apoptotic response	0,0015	13	2	0,5351	0,5351	MAPK1,CARD8
GRB2 events in EGFR signaling	0,0015	13	2	0,5351	0,5351	GRB2,KRAS
Heme degradation	0,0015	13	2	0,5351	0,5351	BLVRB,ABCC1
Amino acid transport across the plasma membrane	0,0015	13	2	0,5351	0,5351	SLC7A5,SLC6A6
Synthesis, secretion, and inactivation of Glucose-dependent Insulinotropic Polypeptide (GIP)	0,0015	13	2	0,5351	0,5351	SPCS3,PCSK1
NF-kB is activated and signals survival	0,0015	13	2	0,5351	0,5351	SQSTM1,UBA52
Metabolism of Angiotensinogen to Angiotensins	0,0015	13	2	0,5351	0,5351	ANPEP,MME
Synthesis of Prostaglandins (PG) and Thromboxanes (TX)	0,0015	13	2	0,5351	0,5351	TBXAS1,PTGES2
Pre-NOTCH Processing in Golgi	0,0015	13	2	0,5351	0,5351	SEL1L,NOTCH1
POU5F1 (OCT4), SOX2, NANOG activate genes related to proliferation	0,0015	13	2	0,5351	0,5351	POU5F1,STAT3
Chk1/Chk2(Cds1) mediated inactivation of Cyclin B:Cdk1 complex	0,0015	13	2	0,5351	0,5351	YWHAE,YWHAZ
G-protein activation	0,0015	13	2	0,5351	0,5351	GNAI2,GNG2
Dectin-2 family	0,0032	28	4	0,5391	0,5391	SYK,MUC3B,MUC2,LYN
Regulation of TNFR1 signaling	0,0032	28	4	0,5391	0,5391	TNFRSF1A,SHARPIN,CASP8,UBA52
Termination of translesion DNA synthesis	0,0032	28	4	0,5391	0,5391	TRIM25,RFC2,UBA52,USP10
GPCR ligand binding	0,0469	409	56	0,5404	0,5404	NPBWR2,PTAFR,ADORA3,ADORA1,HTR1B,ECE1,ADORA2A,APLN,GNRH2,OXT,GRM2,GRPR,CYSLTR1,DRD4,XCL1,P2RY6,LHB,CRHR1,CCR10,XCR1,PYY,GLP2R,CORT,FPR1,GHRHR,UCN3,GPR31,PROKR1,P2RY13,UTS2,MLN,CCR4,CCR3,CCR2,PRLH,CD97,SSTR2,TAS1R1,RXFP3,ADM,OPN1LW,TACR2,TACR1,NPSR1,GPHA2,GPHB5,TBXA2R,PSAP,OXTR,PTGDR,NTSR1,GHRH,C5AR1,OPN4,CXCL3,OPRL1
Voltage gated Potassium channels	0,0049	43	6	0,5432	0,5432	KCNG4,KCNH1,KCNH2,KCNH4,KCNH7,KCNA10
Chaperonin-mediated protein folding	0,0066	58	8	0,5471	0,5471	ACTB,TP53,GNAI2,GNB2,GNG2,PFDN1,PFDN5,STAT3
Fertilization	0,0024	21	3	0,5532	0,5532	CATSPER2,CATSPER4,ZP4
Gap-filling DNA repair synthesis and ligation in GG-NER	0,0024	21	3	0,5532	0,5532	RFC2,XRCC1,UBA52
Transport of vitamins, nucleosides, and related molecules	0,0024	21	3	0,5532	0,5532	SLC27A4,PDZD11,SLC5A6
Signal transduction by L1	0,0024	21	3	0,5532	0,5532	RAC1,MAPK1,PAK1
Dual Incision in GG-NER	0,0041	36	5	0,5535	0,5535	ERCC2,RFC2,UBA52,GTF2H1,GTF2H4
Synthesis of PG	0,0007	6	1	0,5629	0,5629	CDS2
MET activates PI3K/AKT signaling	0,0007	6	1	0,5629	0,5629	GRB2
Fibronectin matrix formation	0,0007	6	1	0,5629	0,5629	CEACAM1
NADE modulates death signalling	0,0007	6	1	0,5629	0,5629	YWHAE
TNFR1-mediated ceramide production	0,0007	6	1	0,5629	0,5629	TNFRSF1A
Metabolism of ingested SeMet, Sec, MeSec into H2Se	0,0007	6	1	0,5629	0,5629	AHCY
Sodium/Calcium exchangers	0,0007	6	1	0,5629	0,5629	SLC8A1
Bicarbonate transporters	0,0007	6	1	0,5629	0,5629	SLC4A2
SUMO is proteolytically processed	0,0007	6	1	0,5629	0,5629	SENP5
Release of Hh-Np from the secreting cell	0,0007	6	1	0,5629	0,5629	DISP2
Phosphorylation of Emi1	0,0007	6	1	0,5629	0,5629	CDC20
Pre-NOTCH Processing in the Endoplasmic Reticulum	0,0007	6	1	0,5629	0,5629	NOTCH1
Cation-coupled Chloride cotransporters	0,0007	6	1	0,5629	0,5629	SLC12A3
Sensing of DNA Double Strand Breaks	0,0007	6	1	0,5629	0,5629	NBN
mitochondrial fatty acid beta-oxidation of saturated fatty acids	0,0007	6	1	0,5629	0,5629	HADHA
CLEC7A/inflammasome pathway	0,0007	6	1	0,5629	0,5629	CASP8
RUNX2 regulates genes involved in cell migration	0,0007	6	1	0,5629	0,5629	AKT1
Thyroxine biosynthesis	0,0007	6	1	0,5629	0,5629	DUOX2
FGFR1b ligand binding and activation	0,0007	6	1	0,5629	0,5629	FGF3
Ketone body metabolism	0,0007	6	1	0,5629	0,5629	HMGCLL1
Activated NTRK2 signals through CDK5	0,0007	6	1	0,5629	0,5629	RAC1
Metabolism of vitamins and cofactors	0,0152	133	18	0,5636	0,5636	AKT1,GSTO2,APOE,SDC1,PDZD11,PRSS1,PRSS3,LDLR,APOA4,VNN2,COQ9,NOS3,SLC5A6,CYB5R3,MTR,CUBN,SLC19A1,ABCC1
Recruitment and ATM-mediated phosphorylation of repair and signaling proteins at DNA double strand breaks	0,0050	44	6	0,5654	0,5654	HERC2,TP53,UBA52,PPP5C,NBN,BAP1
DNA Damage Bypass	0,0050	44	6	0,5654	0,5654	TRIM25,UBE2B,RFC2,VCP,UBA52,USP10
COPII-mediated vesicle transport	0,0068	59	8	0,5662	0,5662	CSNK1D,CNIH2,RAB1B,PREB,SEC13,CD59,SERPINA1,PPP6C
Negative regulation of FGFR3 signaling	0,0033	29	4	0,5666	0,5666	GRB2,CBL,MAPK1,UBA52
Bile acid and bile salt metabolism	0,0033	29	4	0,5666	0,5666	CYP7B1,AMACR,RXRA,CYP27A1
RNA polymerase II transcribes snRNA genes	0,0085	74	10	0,5678	0,5678	SP1,POLR2A,POLR2L,CCNT2,CCNK,INTS3,ZNF143,ELL,GTF2F1,CDK9
Polymerase switching	0,0016	14	2	0,5750	0,5750	POLA2,RFC2
Acetylcholine binding and downstream events	0,0016	14	2	0,5750	0,5750	CHRNA4,CHRND
SEMA3A-Plexin repulsion signaling by inhibiting Integrin adhesion	0,0016	14	2	0,5750	0,5750	RAC1,FES
LGI-ADAM interactions	0,0016	14	2	0,5750	0,5750	DLG4,LGI3
DCC mediated attractive signaling	0,0016	14	2	0,5750	0,5750	CDC42,RAC1
Leading Strand Synthesis	0,0016	14	2	0,5750	0,5750	POLA2,RFC2
Polymerase switching on the C-strand of the telomere	0,0016	14	2	0,5750	0,5750	POLA2,RFC2
ERBB2 Regulates Cell Motility	0,0016	14	2	0,5750	0,5750	NRG1,ERBB3
TP53 regulates transcription of several additional cell death genes whose specific roles in p53-dependent apoptosis remain uncertain	0,0016	14	2	0,5750	0,5750	TP53,BCL6
Adenylate cyclase inhibitory pathway	0,0016	14	2	0,5750	0,5750	GNAI2,ADCY4
Postsynaptic nicotinic acetylcholine receptors	0,0016	14	2	0,5750	0,5750	CHRNA4,CHRND
Class B/2 (Secretin family receptors)	0,0060	52	7	0,5758	0,5758	CRHR1,GLP2R,GHRHR,UCN3,CD97,ADM,GHRH
Intrinsic Pathway of Fibrin Clot Formation	0,0025	22	3	0,5845	0,5845	KLKB1,PRCP,F12
Glucagon-like Peptide-1 (GLP1) regulates insulin secretion	0,0025	22	3	0,5845	0,5845	RAP1A,PRKAR1A,IQGAP1
Insulin processing	0,0025	22	3	0,5845	0,5845	MYO5A,EXOC3,PCSK1
DNA Double Strand Break Response	0,0052	45	6	0,5871	0,5871	HERC2,TP53,UBA52,PPP5C,NBN,BAP1
APC/C-mediated degradation of cell cycle proteins	0,0095	83	11	0,5927	0,5927	CDC20,PSMD2,PSMD3,PSME3,PSME1,PSMF1,PSMA7,PSMB9,UBE2D1,PSMD13,UBA52
Regulation of mitotic cell cycle	0,0095	83	11	0,5927	0,5927	CDC20,PSMD2,PSMD3,PSME3,PSME1,PSMF1,PSMA7,PSMB9,UBE2D1,PSMD13,UBA52
SUMOylation of intracellular receptors	0,0034	30	4	0,5931	0,5931	PIAS1,HDAC4,NR5A2,RXRA
RUNX2 regulates bone development	0,0034	30	4	0,5931	0,5931	HDAC4,MAPK1,WWTR1,GLI2
Downstream signaling of activated FGFR2	0,0034	30	4	0,5931	0,5931	SHC1,GRB2,KRAS,FGF3
Cargo concentration in the ER	0,0034	30	4	0,5931	0,5931	CNIH2,PREB,CD59,SERPINA1
Assembly of the pre-replicative complex	0,0078	68	9	0,5934	0,5934	PSMD2,PSMD3,PSME3,PSME1,PSMF1,PSMA7,PSMB9,PSMD13,UBA52
Insulin receptor signalling cascade	0,0061	53	7	0,5956	0,5956	SHC1,GRB2,GAB2,PDPK1,KRAS,FGF3,FLT3LG
Fc epsilon receptor (FCERI) signaling	0,0241	210	28	0,5970	0,5970	SHC1,BTK,GRB2,RAC1,SYK,GAB2,PDPK1,KRAS,PRKCQ,BCL10,MAP2K4,VAV1,MAPK1,PSMD2,PSMD3,PSME3,PSME1,PSMF1,LYN,PSMA7,PSMB9,UBE2D2,UBE2D1,LAT2,PAK1,PAK2,PSMD13,UBA52
TNF signaling	0,0044	38	5	0,6009	0,6009	TNFRSF1A,SHARPIN,CASP8,UBA52,FADD
Smooth Muscle Contraction	0,0044	38	5	0,6009	0,6009	DYSF,TPM3,SORBS1,MYL7,PAK2
Apoptotic cleavage of cellular proteins	0,0044	38	5	0,6009	0,6009	ROCK1,LMNB1,PRKCQ,CASP8,DBNL
Transcriptional Regulation by VENTX	0,0044	38	5	0,6009	0,6009	TP53,TNRC6B,LEF1,UBE2D1,CCND1
Peptide hormone metabolism	0,0087	76	10	0,6011	0,6011	ANPEP,MYO5A,IGF1,EXOC3,LHB,SPCS3,PCSK1,MME,INHBB,INHBC
Transcriptional regulation of white adipocyte differentiation	0,0096	84	11	0,6083	0,6083	CREBBP,NR2F2,MED18,MED28,MED31,NCOR1,THRAP3,RXRA,EP300,KLF5,TBL1XR1
Orc1 removal from chromatin	0,0079	69	9	0,6106	0,6106	PSMD2,PSMD3,PSME3,PSME1,PSMF1,PSMA7,PSMB9,PSMD13,UBA52
p130Cas linkage to MAPK signaling for integrins	0,0017	15	2	0,6124	0,6124	RAP1A,APBB1IP
Nucleotide salvage	0,0017	15	2	0,6124	0,6124	UCKL1,UPP1
Prolactin receptor signaling	0,0017	15	2	0,6124	0,6124	STAT5A,SH2B1
Elevation of cytosolic Ca2+ levels	0,0017	15	2	0,6124	0,6124	P2RX3,STIM1
Association of TriC/CCT with target proteins during biosynthesis	0,0017	15	2	0,6124	0,6124	TP53,STAT3
Regulation of RUNX1 Expression and Activity	0,0017	15	2	0,6124	0,6124	TNRC6B,RUNX1
Cytosolic tRNA aminoacylation	0,0026	23	3	0,6144	0,6144	QARS,DARS,MARS
APC/C:Cdc20 mediated degradation of Cyclin B	0,0026	23	3	0,6144	0,6144	CDC20,UBE2D1,UBA52
FRS-mediated FGFR1 signaling	0,0026	23	3	0,6144	0,6144	GRB2,KRAS,FGF3
Recycling pathway of L1	0,0026	23	3	0,6144	0,6144	RPS6KA2,RPS6KA1,MAPK1
Plasma lipoprotein clearance	0,0036	31	4	0,6186	0,6186	APOE,LDLR,CUBN,LDLRAP1
tRNA Aminoacylation	0,0036	31	4	0,6186	0,6186	QARS,PPA2,DARS,MARS
Endosomal Sorting Complex Required For Transport (ESCRT)	0,0036	31	4	0,6186	0,6186	VPS4B,HGS,UBA52,STAM2
Downstream signaling of activated FGFR1	0,0036	31	4	0,6186	0,6186	SHC1,GRB2,KRAS,FGF3
Striated Muscle Contraction	0,0036	31	4	0,6186	0,6186	TPM3,MYL4,MYL2,TNNT1
Resolution of Abasic Sites (AP sites)	0,0036	31	4	0,6186	0,6186	RFC2,NEIL1,XRCC1,MPG
Negative regulation of FGFR4 signaling	0,0036	31	4	0,6186	0,6186	GRB2,CBL,MAPK1,UBA52
Attachment of GPI anchor to uPAR	0,0008	7	1	0,6192	0,6192	GPAA1
Ubiquinol biosynthesis	0,0008	7	1	0,6192	0,6192	COQ9
Synthesis of epoxy (EET) and dihydroxyeicosatrienoic acids (DHET)	0,0008	7	1	0,6192	0,6192	CYP1B1
RUNX3 regulates CDKN1A transcription	0,0008	7	1	0,6192	0,6192	TP53
Gap junction trafficking	0,0008	7	1	0,6192	0,6192	GJC1
Synthesis of (16-20)-hydroxyeicosatetraenoic acids (HETE)	0,0008	7	1	0,6192	0,6192	CYP1B1
Tryptophan catabolism	0,0008	7	1	0,6192	0,6192	SLC7A5
Anchoring fibril formation	0,0008	7	1	0,6192	0,6192	LAMA3
Activated NTRK2 signals through PI3K	0,0008	7	1	0,6192	0,6192	GRB2
Interleukin-36 pathway	0,0008	7	1	0,6192	0,6192	IL1RAP
Activation of RAC1	0,0008	7	1	0,6192	0,6192	RAC1
Purine catabolism	0,0008	7	1	0,6192	0,6192	NUDT5
Lysine catabolism	0,0008	7	1	0,6192	0,6192	OGDH
NrCAM interactions	0,0008	7	1	0,6192	0,6192	DLG4
rRNA processing in the mitochondrion	0,0008	7	1	0,6192	0,6192	NSUN4
Erythropoietin activates Phospholipase C gamma (PLCG)	0,0008	7	1	0,6192	0,6192	LYN
Synthesis of 5-eicosatetraenoic acids	0,0008	7	1	0,6192	0,6192	ALOX5
Presynaptic depolarization and calcium channel opening	0,0008	7	1	0,6192	0,6192	CACNB3
Post-transcriptional silencing by small RNAs	0,0008	7	1	0,6192	0,6192	TNRC6B
SUMOylation	0,0201	175	23	0,6199	0,6199	CREBBP,PIAS1,SP3,HERC2,TP53,NUP98,XPC,PHC2,PCGF2,HDAC4,TOPORS,SAFB,MDM2,ZBED1,SEC13,NR5A2,RXRA,EP300,CHD3,NUP50,SIN3A,RAD52,SENP5
SUMOylation of ubiquitinylation proteins	0,0045	39	5	0,6235	0,6235	PIAS1,NUP98,MDM2,SEC13,NUP50
Activation of GABAB receptors	0,0045	39	5	0,6235	0,6235	GNAI2,GNB2,GNG2,ADCY4,GNG10
GABA B receptor activation	0,0045	39	5	0,6235	0,6235	GNAI2,GNB2,GNG2,ADCY4,GNG10
DNA Replication Pre-Initiation	0,0097	85	11	0,6236	0,6236	POLA2,PSMD2,PSMD3,PSME3,PSME1,PSMF1,PSMA7,PSMB9,PSMD13,UBA52,POLE
Signaling by FGFR	0,0097	85	11	0,6236	0,6236	SHC1,GRB2,CBL,KRAS,FGFRL1,FGF3,POLR2A,POLR2L,MAPK1,UBA52,GTF2F1
G1/S Transition	0,0141	123	16	0,6261	0,6261	AKT1,PTK6,POLA2,CDKN1B,PSMD2,PSMD3,PSME3,PSME1,PSMF1,PSMA7,PSMB9,MAX,CCND1,PSMD13,UBA52,POLE
SUMO E3 ligases SUMOylate target proteins	0,0194	169	22	0,6359	0,6359	CREBBP,PIAS1,SP3,HERC2,TP53,NUP98,XPC,PHC2,PCGF2,HDAC4,TOPORS,SAFB,MDM2,ZBED1,SEC13,NR5A2,RXRA,EP300,CHD3,NUP50,SIN3A,RAD52
Telomere C-strand (Lagging Strand) Synthesis	0,0028	24	3	0,6428	0,6428	POLA2,RFC2,POLE
Sphingolipid de novo biosynthesis	0,0037	32	4	0,6431	0,6431	ORMDL2,ORMDL3,CSNK1G2,ALDH3B2
COPI-independent Golgi-to-ER retrograde traffic	0,0037	32	4	0,6431	0,6431	PAFAH1B1,ACTR1A,CAPZA1,DCTN1
Polo-like kinase mediated events	0,0018	16	2	0,6472	0,6472	PKMYT1,EP300
Translesion synthesis by REV1	0,0018	16	2	0,6472	0,6472	RFC2,UBA52
FOXO-mediated transcription of cell cycle genes	0,0018	16	2	0,6472	0,6472	CAV1,CDKN1B
Processing of SMDT1	0,0018	16	2	0,6472	0,6472	PHB2,YME1L1
Acyl chain remodelling of PI	0,0018	16	2	0,6472	0,6472	PLA2G5,PLA2G2A
RAF-independent MAPK1/3 activation	0,0018	16	2	0,6472	0,6472	IL6R,MAPK1
CRMPs in Sema3A signaling	0,0018	16	2	0,6472	0,6472	GSK3B,FES
Acetylcholine Neurotransmitter Release Cycle	0,0018	16	2	0,6472	0,6472	SLC18A3,PPFIA1
SUMOylation of DNA methylation proteins	0,0018	16	2	0,6472	0,6472	PHC2,PCGF2
IRS-mediated signalling	0,0055	48	6	0,6485	0,6485	GRB2,GAB2,PDPK1,KRAS,FGF3,FLT3LG
Centrosome maturation	0,0091	79	10	0,6487	0,6487	PAFAH1B1,CEP290,CSNK1D,CSNK1E,ACTR1A,CEP63,FGFR1OP,YWHAE,DCTN1,NDE1
Recruitment of mitotic centrosome proteins and complexes	0,0091	79	10	0,6487	0,6487	PAFAH1B1,CEP290,CSNK1D,CSNK1E,ACTR1A,CEP63,FGFR1OP,YWHAE,DCTN1,NDE1
Transport of inorganic cations/anions and amino acids/oligopeptides	0,0073	64	8	0,6559	0,6559	SLC7A5,SLC4A2,SLC8A1,SLC12A3,SLC34A1,SLC6A6,SLC15A3,SLC15A4
Recruitment of NuMA to mitotic centrosomes	0,0092	80	10	0,6638	0,6638	PAFAH1B1,CEP290,CSNK1D,CSNK1E,ACTR1A,CEP63,FGFR1OP,YWHAE,DCTN1,NDE1
Metabolism of carbohydrates	0,0266	232	30	0,6638	0,6638	CHST5,PGK1,G6PC3,PGLS,GAPDH,TALDO1,SDC1,NUP98,ST3GAL4,ST3GAL3,TKT,PGD,HK2,HK3,CHSY1,PFKFB4,SLC25A11,SEC13,G6PD,FUT7,NUP50,UBA52,CHPF,SORD,MANBA,ALDOA,MAN2B1,B4GALT2,LALBA,B4GALT5
SLC-mediated transmembrane transport	0,0154	134	17	0,6674	0,6674	SLC7A5,SLC27A4,PDZD11,SLC4A2,SLC8A1,SLC39A5,SLC39A1,RSC1A1,SLC44A2,SLC5A6,SLC12A3,SLC34A1,SLC6A6,SLC15A3,SLC15A4,SLC11A1,RUNX1
ECM proteoglycans	0,0056	49	6	0,6677	0,6677	ITGAX,DAG1,MATN4,MUSK,LAMA3,LAMB1
Synthesis of diphthamide-EEF2	0,0009	8	1	0,6683	0,6683	EEF2
Biosynthesis of maresins	0,0009	8	1	0,6683	0,6683	ALOX5
Regulation of glycolysis by fructose 2,6-bisphosphate metabolism	0,0009	8	1	0,6683	0,6683	PFKFB4
Interleukin-18 signaling	0,0009	8	1	0,6683	0,6683	ALOX5
HuR (ELAVL1) binds and stabilizes mRNA	0,0009	8	1	0,6683	0,6683	ANP32A
RUNX1 regulates transcription of genes involved in differentiation of keratinocytes	0,0009	8	1	0,6683	0,6683	RUNX1
Beta-oxidation of pristanoyl-CoA	0,0009	8	1	0,6683	0,6683	AMACR
PI3K events in ERBB4 signaling	0,0009	8	1	0,6683	0,6683	NRG1
Negative regulation of activity of TFAP2 (AP-2) family transcription factors	0,0009	8	1	0,6683	0,6683	WWOX
Degradation of cysteine and homocysteine	0,0009	8	1	0,6683	0,6683	TST
WNT mediated activation of DVL	0,0009	8	1	0,6683	0,6683	CSNK1E
Apoptosis induced DNA fragmentation	0,0009	8	1	0,6683	0,6683	KPNB1
Relaxin receptors	0,0009	8	1	0,6683	0,6683	RXFP3
Netrin mediated repulsion signals	0,0009	8	1	0,6683	0,6683	UNC5A
Recycling of eIF2:GDP	0,0009	8	1	0,6683	0,6683	EIF2S3
Caspase activation via Dependence Receptors in the absence of ligand	0,0009	8	1	0,6683	0,6683	UNC5A
Regulation of gene expression in early pancreatic precursor cells	0,0009	8	1	0,6683	0,6683	NR5A2
FGFR2b ligand binding and activation	0,0009	8	1	0,6683	0,6683	FGF3
ChREBP activates metabolic gene expression	0,0009	8	1	0,6683	0,6683	MLX
Type I hemidesmosome assembly	0,0009	8	1	0,6683	0,6683	LAMA3
Abacavir transport and metabolism	0,0009	8	1	0,6683	0,6683	GUK1
FRS-mediated FGFR2 signaling	0,0029	25	3	0,6696	0,6696	GRB2,KRAS,FGF3
G protein gated Potassium channels	0,0029	25	3	0,6696	0,6696	GNB2,GNG2,GNG10
Inhibition of voltage gated Ca2+ channels via Gbeta/gamma subunits	0,0029	25	3	0,6696	0,6696	GNB2,GNG2,GNG10
APC-Cdc20 mediated degradation of Nek2A	0,0029	25	3	0,6696	0,6696	CDC20,UBE2D1,UBA52
Downstream signaling of activated FGFR3	0,0029	25	3	0,6696	0,6696	SHC1,GRB2,KRAS
Activation of G protein gated Potassium channels	0,0029	25	3	0,6696	0,6696	GNB2,GNG2,GNG10
Chemokine receptors bind chemokines	0,0065	57	7	0,6699	0,6699	XCL1,CCR10,XCR1,CCR4,CCR3,CCR2,CXCL3
TP53 Regulates Metabolic Genes	0,0093	81	10	0,6785	0,6785	AKT1,PTEN,TP53,TNRC6B,TXN,G6PD,YWHAE,YWHAZ,TXNRD1,RRAGD
Antigen processing: Ubiquitination & Proteasome degradation	0,0155	135	17	0,6789	0,6789	FBXW5,FBXO17,FBXO11,FBXO9,FBXL5,NPEPPS,UBR2,PSMD2,PSMD3,PSME3,PSME1,PSMF1,PSMA7,PSMB9,PSMD13,UBA52,SMURF2
TP53 Regulates Transcription of Genes Involved in G2 Cell Cycle Arrest	0,0019	17	2	0,6795	0,6795	TP53,EP300
GAB1 signalosome	0,0019	17	2	0,6795	0,6795	GRB2,CSK
PKA activation in glucagon signalling	0,0019	17	2	0,6795	0,6795	ADCY4,PRKAR1A
Translesion synthesis by POLK	0,0019	17	2	0,6795	0,6795	RFC2,UBA52
Translesion synthesis by POLI	0,0019	17	2	0,6795	0,6795	RFC2,UBA52
LDL clearance	0,0019	17	2	0,6795	0,6795	LDLR,LDLRAP1
Synthesis of very long-chain fatty acyl-CoAs	0,0019	17	2	0,6795	0,6795	ELOVL5,ACSL1
Biosynthesis of DHA-derived SPMs	0,0019	17	2	0,6795	0,6795	ALOX5,ALOX15
Synthesis of PIPs at the Golgi membrane	0,0019	17	2	0,6795	0,6795	ARF3,ARF1
Protein methylation	0,0019	17	2	0,6795	0,6795	EEF2,VCP
Norepinephrine Neurotransmitter Release Cycle	0,0019	17	2	0,6795	0,6795	PPFIA1,MAOA
PKA activation	0,0019	17	2	0,6795	0,6795	ADCY4,PRKAR1A
Regulation of TP53 Activity through Phosphorylation	0,0102	89	11	0,6817	0,6817	TP53,HIPK1,RFC2,TOP3A,MDM2,TP53INP1,TAF1L,MAPK14,TAF3,UBA52,NBN
Anchoring of the basal body to the plasma membrane	0,0111	97	12	0,6850	0,6850	PAFAH1B1,CEP290,CSNK1D,CSNK1E,ACTR1A,CEP63,RAB8A,FGFR1OP,NPHP1,YWHAE,DCTN1,NDE1
HSP90 chaperone cycle for steroid hormone receptors (SHR)	0,0039	34	4	0,6889	0,6889	ACTR1A,DNAJA4,CAPZA1,DCTN1
Transcriptional Regulation by E2F6	0,0039	34	4	0,6889	0,6889	EPC1,PCGF2,MAX,RYBP
Prefoldin mediated transfer of substrate to CCT/TriC	0,0030	26	3	0,6950	0,6950	ACTB,PFDN1,PFDN5
Recognition of DNA damage by PCNA-containing replication complex	0,0030	26	3	0,6950	0,6950	UBE2B,RFC2,UBA52
FGFR2 alternative splicing	0,0030	26	3	0,6950	0,6950	POLR2A,POLR2L,GTF2F1
Resolution of D-loop Structures through Synthesis-Dependent Strand Annealing (SDSA)	0,0030	26	3	0,6950	0,6950	TOP3A,XRCC3,NBN
Degradation of the extracellular matrix	0,0103	90	11	0,6954	0,6954	CAPNS1,COL13A1,SPP1,PRSS1,KLKB1,COL18A1,CAPN1,LAMA3,LAMB1,COL12A1,ADAM8
Integration of energy metabolism	0,0103	90	11	0,6954	0,6954	RAP1A,TALDO1,GNB2,GNG2,TKT,ADCY4,PRKAR1A,IQGAP1,MLX,MARCKS,GNG10
Processing of Capped Intron-Containing Pre-mRNA	0,0270	236	30	0,6985	0,6985	ZC3H11A,U2AF2,EIF4E,CDC40,PPIH,NUP98,RNPC3,PAPOLA,THOC5,SNRPA,DNAJC8,POLR2A,POLR2L,PRPF6,ZMAT5,YBX1,RBM5,PRCC,PCBP1,SEC13,RBM17,BUD31,NUP50,RBM22,SF3A1,GTF2F1,LSM2,SART1,PRPF31,WTAP
G2/M Checkpoints	0,0157	137	17	0,7012	0,7012	PKMYT1,HERC2,TP53,RFC2,TOP3A,PSMD2,PSMD3,PSME3,PSME1,PSMF1,PSMA7,PSMB9,PSMD13,YWHAE,YWHAZ,UBA52,NBN
Transcriptional regulation by small RNAs	0,0058	51	6	0,7041	0,7041	NUP98,POLR2A,POLR2L,HIST2H3A,SEC13,NUP50
Ion homeostasis	0,0058	51	6	0,7041	0,7041	FXYD2,SLC8A1,ATP1B2,STIM1,ASPH,CAMK2G
Visual phototransduction	0,0095	83	10	0,7068	0,7068	NMT1,RLBP1,MYO7A,APOE,SDC1,PRKCQ,LDLR,APOA4,OPN1LW,GUCA1A
Antigen activates B Cell Receptor (BCR) leading to generation of second messengers	0,0104	91	11	0,7087	0,7087	PIK3AP1,BTK,GRB2,SYK,CD79A,VAV1,LYN,PIK3CD,PTPN6,STIM1,SH3KBP1
Biosynthesis of specialized proresolving mediators (SPMs)	0,0021	18	2	0,7093	0,7093	ALOX5,ALOX15
Apoptotic factor-mediated response	0,0021	18	2	0,7093	0,7093	MAPK1,CARD8
Conversion from APC/C:Cdc20 to APC/C:Cdh1 in late anaphase	0,0021	18	2	0,7093	0,7093	CDC20,UBE2D1
Syndecan interactions	0,0021	18	2	0,7093	0,7093	ACTN1,SDC1
RNA Polymerase III Chain Elongation	0,0021	18	2	0,7093	0,7093	POLR2L,POLR3G
SUMOylation of SUMOylation proteins	0,0040	35	4	0,7102	0,7102	NUP98,TOPORS,SEC13,NUP50
Transport of the SLBP independent Mature mRNA	0,0040	35	4	0,7102	0,7102	EIF4E,NUP98,SEC13,NUP50
CREB3 factors activate genes	0,0010	9	1	0,7111	0,7111	MBTPS1
Carboxyterminal post-translational modifications of tubulin	0,0010	9	1	0,7111	0,7111	LRRC49
OAS antiviral response	0,0010	9	1	0,7111	0,7111	FLNA
DNA methylation	0,0010	9	1	0,7111	0,7111	HIST2H3A
Folding of actin by CCT/TriC	0,0010	9	1	0,7111	0,7111	ACTB
Transport of gamma-carboxylated protein precursors from the endoplasmic reticulum to the Golgi apparatus	0,0010	9	1	0,7111	0,7111	F7
Gap junction trafficking and regulation	0,0010	9	1	0,7111	0,7111	GJC1
NR1H2 & NR1H3 regulate gene expression linked to lipogenesis	0,0010	9	1	0,7111	0,7111	RXRA
Ca2+ activated K+ channels	0,0010	9	1	0,7111	0,7111	KCNN2
Displacement of DNA glycosylase by APEX1	0,0010	9	1	0,7111	0,7111	MPG
Alpha-defensins	0,0010	9	1	0,7111	0,7111	PRSS3
IRAK1 recruits IKK complex	0,0010	9	1	0,7111	0,7111	PELI2
Highly calcium permeable nicotinic acetylcholine receptors	0,0010	9	1	0,7111	0,7111	CHRNA4
IRAK1 recruits IKK complex upon TLR7/8 or 9 stimulation	0,0010	9	1	0,7111	0,7111	PELI2
Inhibition of replication initiation of damaged DNA by RB1/E2F1	0,0010	9	1	0,7111	0,7111	POLA2
Metallothioneins bind metals	0,0010	9	1	0,7111	0,7111	MT1E
MAPK3 (ERK1) activation	0,0010	9	1	0,7111	0,7111	IL6R
Formyl peptide receptors bind formyl peptides and many other ligands	0,0010	9	1	0,7111	0,7111	FPR1
ROBO receptors bind AKAP5	0,0010	9	1	0,7111	0,7111	ROBO3
PI3K/AKT activation	0,0010	9	1	0,7111	0,7111	NTRK1
Calcineurin activates NFAT	0,0010	9	1	0,7111	0,7111	FKBP1A
Platelet calcium homeostasis	0,0031	27	3	0,7188	0,7188	SLC8A1,P2RX3,STIM1
Downstream signaling of activated FGFR4	0,0031	27	3	0,7188	0,7188	SHC1,GRB2,KRAS
RNA Polymerase III Transcription Initiation From Type 2 Promoter	0,0031	27	3	0,7188	0,7188	POLR2L,POLR3G,BRF1
mRNA Splicing	0,0212	185	23	0,7195	0,7195	U2AF2,CDC40,PPIH,RNPC3,PAPOLA,SNRPA,DNAJC8,POLR2A,POLR2L,PRPF6,ZMAT5,YBX1,RBM5,PRCC,PCBP1,RBM17,BUD31,RBM22,SF3A1,GTF2F1,LSM2,SART1,PRPF31
PI3K Cascade	0,0050	44	5	0,7245	0,7245	GRB2,GAB2,PDPK1,FGF3,FLT3LG
Transport of the SLBP Dependant Mature mRNA	0,0041	36	4	0,7304	0,7304	EIF4E,NUP98,SEC13,NUP50
RNA Polymerase III Transcription Initiation	0,0041	36	4	0,7304	0,7304	POLR2L,POLR3G,ZNF143,BRF1
Gamma carboxylation, hypusine formation and arylsulfatase activation	0,0041	36	4	0,7304	0,7304	EIF5A,SUMF2,F7,EEF2
SUMOylation of DNA damage response and repair proteins	0,0088	77	9	0,7333	0,7333	PIAS1,HERC2,NUP98,XPC,PHC2,PCGF2,SEC13,NUP50,RAD52
Synthesis of PC	0,0022	19	2	0,7367	0,7367	PCYT1A,SLC44A2
VEGFR2 mediated cell proliferation	0,0022	19	2	0,7367	0,7367	PDPK1,KRAS
Synthesis, secretion, and inactivation of Glucagon-like Peptide-1 (GLP-1)	0,0022	19	2	0,7367	0,7367	SPCS3,PCSK1
Xenobiotics	0,0022	19	2	0,7367	0,7367	CYP3A5,CYP2F1
Regulation of gene expression in beta cells	0,0022	19	2	0,7367	0,7367	AKT1,MAFA
Base-Excision Repair, AP Site Formation	0,0022	19	2	0,7367	0,7367	NEIL1,MPG
S Phase	0,0179	156	19	0,7371	0,7371	AKT1,PTK6,POLA2,CDKN1B,RFC2,PSMD2,PSMD3,PSME3,PSME1,PSMF1,PSMA7,PSMB9,UBE2D1,MAX,CCND1,PSMD13,GSK3B,UBA52,POLE
RNA Polymerase III Transcription Initiation From Type 1 Promoter	0,0032	28	3	0,7412	0,7412	POLR2L,POLR3G,BRF1
Cooperation of PDCL (PhLP1) and TRiC/CCT in G-protein beta folding	0,0032	28	3	0,7412	0,7412	GNAI2,GNB2,GNG2
TAK1 activates NFkB by phosphorylation and activation of IKKs complex	0,0032	28	3	0,7412	0,7412	S100A12,NKIRAS2,NFKBIB
RNA Polymerase III Transcription Initiation From Type 3 Promoter	0,0032	28	3	0,7412	0,7412	POLR2L,POLR3G,ZNF143
Signaling by BMP	0,0032	28	3	0,7412	0,7412	SKI,UBE2D1,SMURF2
EPH-ephrin mediated repulsion of cells	0,0052	45	5	0,7421	0,7421	RAC1,EFNB3,LYN,APH1A,APH1B
Gamma-carboxylation of protein precursors	0,0011	10	1	0,7483	0,7483	F7
Activation of PPARGC1A (PGC-1alpha) by phosphorylation	0,0011	10	1	0,7483	0,7483	MAPK14
Androgen biosynthesis	0,0011	10	1	0,7483	0,7483	LHB
Adenylate cyclase activating pathway	0,0011	10	1	0,7483	0,7483	ADCY4
Purine ribonucleoside monophosphate biosynthesis	0,0011	10	1	0,7483	0,7483	PPAT
Activation of Ca-permeable Kainate Receptor	0,0011	10	1	0,7483	0,7483	DLG4
IRAK2 mediated activation of TAK1 complex	0,0011	10	1	0,7483	0,7483	UBA52
Removal of aminoterminal propeptides from gamma-carboxylated proteins	0,0011	10	1	0,7483	0,7483	F7
Pregnenolone biosynthesis	0,0011	10	1	0,7483	0,7483	STARD3
Role of second messengers in netrin-1 signaling	0,0011	10	1	0,7483	0,7483	PITPNA
Interaction With Cumulus Cells And The Zona Pellucida	0,0011	10	1	0,7483	0,7483	ZP4
SLBP independent Processing of Histone Pre-mRNAs	0,0011	10	1	0,7483	0,7483	LSM10
Ionotropic activity of kainate receptors	0,0011	10	1	0,7483	0,7483	DLG4
Regulation of commissural axon pathfinding by SLIT and ROBO	0,0011	10	1	0,7483	0,7483	ROBO3
Dissolution of Fibrin Clot	0,0011	10	1	0,7483	0,7483	SERPINF2
Activation of AMPK downstream of NMDARs	0,0011	10	1	0,7483	0,7483	CAMKK2
Calcitonin-like ligand receptors	0,0011	10	1	0,7483	0,7483	ADM
Processing and activation of SUMO	0,0011	10	1	0,7483	0,7483	SENP5
HDR through Single Strand Annealing (SSA)	0,0042	37	4	0,7495	0,7495	RFC2,TOP3A,NBN,RAD52
Intraflagellar transport	0,0042	37	4	0,7495	0,7495	IFT172,KIF17,KIF3B,TRIP11
Mitotic G1 phase and G1/S transition	0,0154	134	16	0,7512	0,7512	AKT1,PTK6,POLA2,CDKN1B,PSMD2,PSMD3,PSME3,PSME1,PSMF1,PSMA7,PSMB9,MAX,CCND1,PSMD13,UBA52,POLE
GABA receptor activation	0,0062	54	6	0,7534	0,7534	GNAI2,GNB2,GNG2,ADCY4,GABRA1,GNG10
FRS-mediated FGFR3 signaling	0,0023	20	2	0,7620	0,7620	GRB2,KRAS
Lagging Strand Synthesis	0,0023	20	2	0,7620	0,7620	POLA2,RFC2
Dopamine Neurotransmitter Release Cycle	0,0023	20	2	0,7620	0,7620	LIN7C,PPFIA1
VxPx cargo-targeting to cilium	0,0023	20	2	0,7620	0,7620	EXOC3,RAB8A
Metalloprotease DUBs	0,0023	20	2	0,7620	0,7620	EP300,UBA52
Inactivation of APC/C via direct inhibition of the APC/C complex	0,0023	20	2	0,7620	0,7620	CDC20,UBE2D1
Inhibition of the proteolytic activity of APC/C required for the onset of anaphase by mitotic spindle checkpoint components	0,0023	20	2	0,7620	0,7620	CDC20,UBE2D1
Chondroitin sulfate biosynthesis	0,0023	20	2	0,7620	0,7620	CHSY1,CHPF
Activation of Matrix Metalloproteinases	0,0033	29	3	0,7622	0,7622	PRSS1,KLKB1,COL18A1
Energy dependent regulation of mTOR by LKB1-AMPK	0,0033	29	3	0,7622	0,7622	CAB39,PPM1A,RRAGD
Adherens junctions interactions	0,0033	29	3	0,7622	0,7622	CDH12,ANG,CTNNA1
FOXO-mediated transcription of oxidative stress, metabolic and neuronal genes	0,0033	29	3	0,7622	0,7622	CAT,SOD2,SIN3A
PIWI-interacting RNA (piRNA) biogenesis	0,0033	29	3	0,7622	0,7622	MOV10L1,POLR2A,POLR2L
Phosphorylation of CD3 and TCR zeta chains	0,0033	29	3	0,7622	0,7622	CSK,PTPRC,PTPRJ
Signaling by Retinoic Acid	0,0044	38	4	0,7676	0,7676	CYP26A1,RARG,CPT1A,RXRA
Retinoid metabolism and transport	0,0044	38	4	0,7676	0,7676	APOE,SDC1,LDLR,APOA4
Switching of origins to a post-replicative state	0,0101	88	10	0,7704	0,7704	PSMD2,PSMD3,PSME3,PSME1,PSMF1,PSMA7,PSMB9,UBE2D1,PSMD13,UBA52
Gene Silencing by RNA	0,0092	80	9	0,7719	0,7719	MOV10L1,NUP98,POLR2A,POLR2L,TNRC6B,DGCR8,HIST2H3A,SEC13,NUP50
SUMOylation of RNA binding proteins	0,0054	47	5	0,7749	0,7749	NUP98,PHC2,PCGF2,SEC13,NUP50
Pyruvate metabolism and Citric Acid (TCA) cycle	0,0054	47	5	0,7749	0,7749	SDHA,IDH2,ME1,RXRA,OGDH
G2/M DNA damage checkpoint	0,0073	64	7	0,7777	0,7777	HERC2,TP53,RFC2,TOP3A,YWHAE,YWHAZ,NBN
Gamma-carboxylation, transport, and amino-terminal cleavage of proteins	0,0013	11	1	0,7808	0,7808	F7
Receptor Mediated Mitophagy	0,0013	11	1	0,7808	0,7808	MAP1LC3A
TICAM1,TRAF6-dependent induction of TAK1 complex	0,0013	11	1	0,7808	0,7808	UBA52
SUMOylation of immune response proteins	0,0013	11	1	0,7808	0,7808	TOPORS
Highly calcium permeable postsynaptic nicotinic acetylcholine receptors	0,0013	11	1	0,7808	0,7808	CHRNA4
SLBP Dependent Processing of Replication-Dependent Histone Pre-mRNAs	0,0013	11	1	0,7808	0,7808	LSM10
Negative regulation of TCF-dependent signaling by WNT ligand antagonists	0,0013	11	1	0,7808	0,7808	WNT4
Interleukin-35 Signalling	0,0013	11	1	0,7808	0,7808	STAT3
Retrograde neurotrophin signalling	0,0013	11	1	0,7808	0,7808	NTRK1
Extension of Telomeres	0,0034	30	3	0,7817	0,7817	POLA2,RFC2,POLE
Cyclin D associated events in G1	0,0034	30	3	0,7817	0,7817	CDKN1B,CCND1,UBA52
G1 Phase	0,0034	30	3	0,7817	0,7817	CDKN1B,CCND1,UBA52
mRNA Splicing - Major Pathway	0,0203	177	21	0,7844	0,7844	U2AF2,CDC40,PPIH,PAPOLA,SNRPA,DNAJC8,POLR2A,POLR2L,PRPF6,YBX1,RBM5,PRCC,PCBP1,RBM17,BUD31,RBM22,SF3A1,GTF2F1,LSM2,SART1,PRPF31
Formation of Fibrin Clot (Clotting Cascade)	0,0045	39	4	0,7846	0,7846	KLKB1,F7,PRCP,F12
Interleukin-20 family signaling	0,0024	21	2	0,7851	0,7851	TYK2,STAT3
Mitochondrial calcium ion transport	0,0024	21	2	0,7851	0,7851	PHB2,YME1L1
TNFR1-induced NFkappaB signaling pathway	0,0024	21	2	0,7851	0,7851	TNFRSF1A,SHARPIN
Chaperone Mediated Autophagy	0,0024	21	2	0,7851	0,7851	LAMP2,UBA52
PI-3K cascade:FGFR1	0,0024	21	2	0,7851	0,7851	GRB2,FGF3
RMTs methylate histone arginines	0,0024	21	2	0,7851	0,7851	CCND1,PRMT5
Potassium Channels	0,0103	90	10	0,7929	0,7929	KCNG4,KCNH1,KCNH2,KCNH4,KCNH7,KCNN2,GNB2,GNG2,GNG10,KCNA10
Selective autophagy	0,0065	57	6	0,7964	0,7964	PINK1,MAP1LC3A,SQSTM1,VCP,UBA52,TOMM40
Synthesis of PA	0,0036	31	3	0,7999	0,7999	PLA2G5,GPD1L,PLA2G2A
Inwardly rectifying K+ channels	0,0036	31	3	0,7999	0,7999	GNB2,GNG2,GNG10
Resolution of D-loop Structures through Holliday Junction Intermediates	0,0036	31	3	0,7999	0,7999	TOP3A,XRCC3,NBN
Trafficking of AMPA receptors	0,0036	31	3	0,7999	0,7999	MDM2,DLG4,CAMK2G
Glutamate binding, activation of AMPA receptors and synaptic plasticity	0,0036	31	3	0,7999	0,7999	MDM2,DLG4,CAMK2G
Cooperation of Prefoldin and TriC/CCT in actin and tubulin folding	0,0036	31	3	0,7999	0,7999	ACTB,PFDN1,PFDN5
Cardiac conduction	0,0123	107	12	0,8000	0,8000	FXYD2,KCNH2,HIPK1,SLC8A1,ATP1B2,WWTR1,NKX2-5,CACNB3,STIM1,ASPH,CORIN,CAMK2G
Neurotransmitter release cycle	0,0046	40	4	0,8007	0,8007	SLC18A3,LIN7C,PPFIA1,MAOA
Metabolism of fat-soluble vitamins	0,0046	40	4	0,8007	0,8007	APOE,SDC1,LDLR,APOA4
FRS-mediated FGFR4 signaling	0,0025	22	2	0,8062	0,8062	GRB2,KRAS
Incretin synthesis, secretion, and inactivation	0,0025	22	2	0,8062	0,8062	SPCS3,PCSK1
SIRT1 negatively regulates rRNA expression	0,0014	12	1	0,8090	0,8090	HIST2H3A
Metabolism of folate and pterines	0,0014	12	1	0,8090	0,8090	SLC19A1
TP53 Regulates Transcription of Death Receptors and Ligands	0,0014	12	1	0,8090	0,8090	TP53
Metabolism of amine-derived hormones	0,0014	12	1	0,8090	0,8090	DUOX2
Recognition and association of DNA glycosylase with site containing an affected purine	0,0014	12	1	0,8090	0,8090	MPG
Aflatoxin activation and detoxification	0,0014	12	1	0,8090	0,8090	CYP3A5
Serotonin receptors	0,0014	12	1	0,8090	0,8090	HTR1B
Reduction of cytosolic Ca++ levels	0,0014	12	1	0,8090	0,8090	SLC8A1
Cleavage of the damaged purine	0,0014	12	1	0,8090	0,8090	MPG
Depurination	0,0014	12	1	0,8090	0,8090	MPG
RHO GTPases Activate Formins	0,0124	108	12	0,8096	0,8096	PAFAH1B1,CDC42,ACTB,CDC20,RAC1,ACTG1,NUP98,AHCTF1,NDEL1,SEC13,NDE1,FMNL1
RNA Polymerase III Abortive And Retractive Initiation	0,0047	41	4	0,8157	0,8157	POLR2L,POLR3G,ZNF143,BRF1
Base Excision Repair	0,0047	41	4	0,8157	0,8157	RFC2,NEIL1,XRCC1,MPG
RNA Polymerase III Transcription	0,0047	41	4	0,8157	0,8157	POLR2L,POLR3G,ZNF143,BRF1
Meiotic recombination	0,0037	32	3	0,8168	0,8168	TOP3A,HIST2H3A,NBN
Resolution of D-Loop Structures	0,0037	32	3	0,8168	0,8168	TOP3A,XRCC3,NBN
Regulation of Glucokinase by Glucokinase Regulatory Protein	0,0037	32	3	0,8168	0,8168	NUP98,SEC13,NUP50
Synthesis of DNA	0,0134	117	13	0,8172	0,8172	POLA2,RFC2,PSMD2,PSMD3,PSME3,PSME1,PSMF1,PSMA7,PSMB9,UBE2D1,PSMD13,UBA52,POLE
RNA Polymerase III Transcription Termination	0,0026	23	2	0,8254	0,8254	POLR2L,POLR3G
RUNX2 regulates osteoblast differentiation	0,0026	23	2	0,8254	0,8254	MAPK1,WWTR1
PI-3K cascade:FGFR2	0,0026	23	2	0,8254	0,8254	GRB2,FGF3
Transport of Mature mRNA Derived from an Intronless Transcript	0,0048	42	4	0,8298	0,8298	EIF4E,NUP98,SEC13,NUP50
Homologous DNA Pairing and Strand Exchange	0,0048	42	4	0,8298	0,8298	RFC2,TOP3A,XRCC3,NBN
Inactivation, recovery and regulation of the phototransduction cascade	0,0038	33	3	0,8325	0,8325	NMT1,PRKCQ,GUCA1A
MHC class II antigen presentation	0,0108	94	10	0,8330	0,8330	ACTR1A,AP1S1,AP1M2,AP1B1,CAPZA1,DNM2,ARF1,SEC13,KIF3B,DCTN1
Cytosolic iron-sulfur cluster assembly	0,0015	13	1	0,8337	0,8337	ERCC2
Platelet Adhesion to exposed collagen	0,0015	13	1	0,8337	0,8337	LYN
IRF3-mediated induction of type I IFN	0,0015	13	1	0,8337	0,8337	NLRP4
The activation of arylsulfatases	0,0015	13	1	0,8337	0,8337	SUMF2
Nucleobase biosynthesis	0,0015	13	1	0,8337	0,8337	PPAT
Synthesis of IP2, IP, and Ins in the cytosol	0,0015	13	1	0,8337	0,8337	INPP5A
Aggrephagy	0,0028	24	2	0,8429	0,8429	VCP,UBA52
Transcriptional regulation of pluripotent stem cells	0,0028	24	2	0,8429	0,8429	POU5F1,STAT3
Transport of Mature mRNAs Derived from Intronless Transcripts	0,0049	43	4	0,8430	0,8430	EIF4E,NUP98,SEC13,NUP50
Separation of Sister Chromatids	0,0185	161	18	0,8435	0,8435	PAFAH1B1,CDC20,NUP98,ESPL1,AHCTF1,PSMD2,PSMD3,PSME3,PSME1,PSMF1,PSMA7,PSMB9,UBE2D1,NDEL1,SEC13,PSMD13,UBA52,NDE1
The phototransduction cascade	0,0039	34	3	0,8470	0,8470	NMT1,PRKCQ,GUCA1A
snRNP Assembly	0,0061	53	5	0,8541	0,8541	NUP98,SEC13,GEMIN8,NUP50,PRMT5
Metabolism of non-coding RNA	0,0061	53	5	0,8541	0,8541	NUP98,SEC13,GEMIN8,NUP50,PRMT5
Recycling of bile acids and salts	0,0016	14	1	0,8551	0,8551	RXRA
Condensation of Prophase Chromosomes	0,0016	14	1	0,8551	0,8551	NCAPH2
Removal of the Flap Intermediate	0,0016	14	1	0,8551	0,8551	POLA2
Mismatch repair (MMR) directed by MSH2:MSH6 (MutSalpha)	0,0016	14	1	0,8551	0,8551	PMS2
Mismatch repair (MMR) directed by MSH2:MSH3 (MutSbeta)	0,0016	14	1	0,8551	0,8551	PMS2
Macroautophagy	0,0120	105	11	0,8554	0,8554	ATG3,ATG7,PINK1,MAP1LC3A,GABARAPL2,SQSTM1,VCP,ATG4B,UBA52,RRAGD,TOMM40
Nuclear Pore Complex (NPC) Disassembly	0,0040	35	3	0,8604	0,8604	NUP98,SEC13,NUP50
Transport of Mature mRNA derived from an Intron-Containing Transcript	0,0083	72	7	0,8663	0,8663	ZC3H11A,U2AF2,CDC40,NUP98,THOC5,SEC13,NUP50
DNA Double-Strand Break Repair	0,0132	115	12	0,8674	0,8674	HERC2,TP53,RFC2,TOP3A,PPP4R2,XRCC3,XRCC1,UBA52,PPP5C,NBN,RAD52,BAP1
Transport of Mature Transcript to Cytoplasm	0,0093	81	8	0,8685	0,8685	ZC3H11A,U2AF2,EIF4E,CDC40,NUP98,THOC5,SEC13,NUP50
Stimuli-sensing channels	0,0093	81	8	0,8685	0,8685	RAF1,TRPC4AP,WNK1,UBA52,BEST1,ASPH,TPCN2,TPCN1
Homology Directed Repair	0,0103	90	9	0,8713	0,8713	HERC2,RFC2,TOP3A,PPP4R2,XRCC3,XRCC1,UBA52,NBN,RAD52
Elastic fibre formation	0,0041	36	3	0,8728	0,8728	FBN1,ELN,LTBP3
WNT ligand biogenesis and trafficking	0,0030	26	2	0,8732	0,8732	PORCN,WNT4
Processive synthesis on the lagging strand	0,0017	15	1	0,8738	0,8738	POLA2
Branched-chain amino acid catabolism	0,0017	15	1	0,8738	0,8738	BCKDK
mRNA decay by 3' to 5' exoribonuclease	0,0017	15	1	0,8738	0,8738	EXOSC6
The NLRP3 inflammasome	0,0017	15	1	0,8738	0,8738	TXN
Glycogen synthesis	0,0017	15	1	0,8738	0,8738	UBA52
Mismatch Repair	0,0017	15	1	0,8738	0,8738	PMS2
Serotonin Neurotransmitter Release Cycle	0,0017	15	1	0,8738	0,8738	PPFIA1
Regulation of pyruvate dehydrogenase (PDH) complex	0,0017	15	1	0,8738	0,8738	RXRA
RNA Polymerase II Transcription Termination	0,0073	64	6	0,8741	0,8741	ZC3H11A,U2AF2,CDC40,PAPOLA,THOC5,LSM10
mRNA 3'-end processing	0,0063	55	5	0,8747	0,8747	ZC3H11A,U2AF2,CDC40,PAPOLA,THOC5
Chromatin modifying enzymes	0,0238	208	23	0,8813	0,8813	ATF2,CREBBP,ACTB,EPC1,REST,ASH1L,NCOR1,NSD1,ELP3,HIST1H2BD,PADI2,HIST2H3A,RCOR1,CCND1,EP300,CHD4,CHD3,ING5,PHF21A,PRMT5,ARID5B,TBL1XR1,USP22
Processing of DNA double-strand break ends	0,0074	65	6	0,8829	0,8829	HERC2,RFC2,TOP3A,PPP4R2,UBA52,NBN
HATs acetylate histones	0,0105	92	9	0,8862	0,8862	ATF2,CREBBP,ACTB,EPC1,ELP3,HIST1H2BD,EP300,ING5,USP22
Fatty acyl-CoA biosynthesis	0,0031	27	2	0,8862	0,8862	ELOVL5,ACSL1
Regulation of insulin secretion	0,0054	47	4	0,8874	0,8874	RAP1A,PRKAR1A,IQGAP1,MARCKS
Activation of SMO	0,0018	16	1	0,8901	0,8901	ARRB1
FGFR1 ligand binding and activation	0,0018	16	1	0,8901	0,8901	FGF3
STING mediated induction of host immune responses	0,0018	16	1	0,8901	0,8901	NLRP4
HS-GAG degradation	0,0018	16	1	0,8901	0,8901	SDC1
IL-6-type cytokine receptor ligand interactions	0,0018	16	1	0,8901	0,8901	CRLF1
Phospholipase C-mediated cascade: FGFR1	0,0018	16	1	0,8901	0,8901	FGF3
Mitotic Anaphase	0,0194	169	18	0,8913	0,8913	PAFAH1B1,CDC20,NUP98,ESPL1,AHCTF1,PSMD2,PSMD3,PSME3,PSME1,PSMF1,PSMA7,PSMB9,UBE2D1,NDEL1,SEC13,PSMD13,UBA52,NDE1
Ribosomal scanning and start codon recognition	0,0065	57	5	0,8928	0,8928	EIF4H,EIF4E,EIF4B,EIF2S3,EIF4G1
Translation initiation complex formation	0,0065	57	5	0,8928	0,8928	EIF4H,EIF4E,EIF4B,EIF2S3,EIF4G1
Telomere Maintenance	0,0044	38	3	0,8946	0,8946	POLA2,RFC2,POLE
Cell surface interactions at the vascular wall	0,0242	211	23	0,8956	0,8956	F11R,SLC7A5,JAM2,SHC1,SPN,ITGAX,CD244,SDC1,GRB2,SELPLG,CAV1,KRAS,IGHA1,PECAM1,ATP1B2,VPREB1,LYN,PTPN6,DOK2,CEACAM3,CEACAM1,SIRPG,SIRPA
Metabolism of amino acids and derivatives	0,0316	276	31	0,8964	0,8964	QARS,SLC7A5,ODC1,AHCY,TST,BCKDK,SEPHS2,DUOX2,DARS,GRHPR,PSMD2,PSMD3,PSME3,PSME1,OAZ1,OAZ2,OAZ3,HAO1,PSMF1,BHMT,PSMA7,PSMB9,ALDH4A1,PSMD13,MTR,RPL21,UBA52,OGDH,TXNRD1,MARS,DHTKD1
Mitotic Metaphase and Anaphase	0,0195	170	18	0,8964	0,8964	PAFAH1B1,CDC20,NUP98,ESPL1,AHCTF1,PSMD2,PSMD3,PSME3,PSME1,PSMF1,PSMA7,PSMB9,UBE2D1,NDEL1,SEC13,PSMD13,UBA52,NDE1
Cargo trafficking to the periciliary membrane	0,0055	48	4	0,8967	0,8967	EXOC3,RAB8A,ARL3,NPHP3
Pyruvate metabolism	0,0032	28	2	0,8980	0,8980	ME1,RXRA
Processing of Capped Intronless Pre-mRNA	0,0032	28	2	0,8980	0,8980	PAPOLA,LSM10
HDR through Homologous Recombination (HRR) or Single Strand Annealing (SSA)	0,0097	85	8	0,8986	0,8986	HERC2,RFC2,TOP3A,PPP4R2,XRCC3,UBA52,NBN,RAD52
Activation of the mRNA upon binding of the cap-binding complex and eIFs, and subsequent binding to 43S	0,0066	58	5	0,9010	0,9010	EIF4H,EIF4E,EIF4B,EIF2S3,EIF4G1
FCERI mediated MAPK activation	0,0128	112	11	0,9030	0,9030	SHC1,GRB2,RAC1,SYK,KRAS,MAP2K4,VAV1,MAPK1,LYN,PAK1,PAK2
Collagen degradation	0,0045	39	3	0,9042	0,9042	COL13A1,COL18A1,COL12A1
Presynaptic phase of homologous DNA pairing and strand exchange	0,0045	39	3	0,9042	0,9042	RFC2,TOP3A,NBN
PRC2 methylates histones and DNA	0,0019	17	1	0,9043	0,9043	HIST2H3A
PCNA-Dependent Long Patch Base Excision Repair	0,0019	17	1	0,9043	0,9043	RFC2
Cleavage of the damaged pyrimidine	0,0019	17	1	0,9043	0,9043	NEIL1
Cyclin A/B1/B2 associated events during G2/M transition	0,0019	17	1	0,9043	0,9043	PKMYT1
RA biosynthesis pathway	0,0019	17	1	0,9043	0,9043	CYP26A1
Depyrimidination	0,0019	17	1	0,9043	0,9043	NEIL1
Recognition and association of DNA glycosylase with site containing an affected pyrimidine	0,0019	17	1	0,9043	0,9043	NEIL1
TRP channels	0,0019	17	1	0,9043	0,9043	TRPC4AP
Cilium Assembly	0,0206	180	19	0,9044	0,9044	IFT172,PAFAH1B1,CEP290,CSNK1D,CSNK1E,ACTR1A,EXOC3,CEP63,RAB8A,ARL3,FGFR1OP,KIF17,KIF3B,NPHP1,NPHP3,YWHAE,DCTN1,NDE1,TRIP11
Golgi-to-ER retrograde transport	0,0099	86	8	0,9052	0,9052	PAFAH1B1,ACTR1A,RAB1B,CAPZA1,COPA,KDELR1,KIF3B,DCTN1
HDR through Homologous Recombination (HRR)	0,0056	49	4	0,9052	0,9052	RFC2,TOP3A,XRCC3,NBN
Cell Cycle Checkpoints	0,0282	246	27	0,9056	0,9056	PAFAH1B1,PKMYT1,CDC20,HERC2,TP53,NUP98,CDKN1B,RFC2,AHCTF1,TOP3A,PSMD2,PSMD3,PSME3,PSME1,PSMF1,PSMA7,PSMB9,UBE2D1,MDM2,NDEL1,SEC13,PSMD13,YWHAE,YWHAZ,UBA52,NDE1,NBN
Generation of second messenger molecules	0,0046	40	3	0,9131	0,9131	VASP,PAK1,PAK2
E2F mediated regulation of DNA replication	0,0021	18	1	0,9166	0,9166	POLA2
PI-3K cascade:FGFR3	0,0021	18	1	0,9166	0,9166	GRB2
Phospholipase C-mediated cascade; FGFR2	0,0021	18	1	0,9166	0,9166	FGF3
FGFR2 ligand binding and activation	0,0021	18	1	0,9166	0,9166	FGF3
JNK (c-Jun kinases) phosphorylation and activation mediated by activated human TAK1	0,0021	18	1	0,9166	0,9166	MAP2K4
PD-1 signaling	0,0034	30	2	0,9183	0,9183	CSK,PTPN6
Resolution of AP sites via the multiple-nucleotide patch replacement pathway	0,0022	19	1	0,9274	0,9274	RFC2
Phosphorylation of the APC/C	0,0022	19	1	0,9274	0,9274	UBE2D1
Processing of Intronless Pre-mRNAs	0,0022	19	1	0,9274	0,9274	PAPOLA
Transcription of E2F targets under negative control by DREAM complex	0,0022	19	1	0,9274	0,9274	MAX
Cholesterol biosynthesis	0,0022	19	1	0,9274	0,9274	LSS
DNA strand elongation	0,0037	32	2	0,9347	0,9347	POLA2,RFC2
Phase 0 - rapid depolarisation	0,0037	32	2	0,9347	0,9347	CACNB3,CAMK2G
Inflammasomes	0,0023	20	1	0,9368	0,9368	TXN
Class I peroxisomal membrane protein import	0,0023	20	1	0,9368	0,9368	FIS1
PI-3K cascade:FGFR4	0,0023	20	1	0,9368	0,9368	GRB2
COPI-dependent Golgi-to-ER retrograde traffic	0,0062	54	4	0,9393	0,9393	RAB1B,COPA,KDELR1,KIF3B
Meiosis	0,0073	64	5	0,9395	0,9395	LMNB1,TOP3A,HIST2H3A,NBN,SYCP1
Activation of the pre-replicative complex	0,0038	33	2	0,9417	0,9417	POLA2,POLE
NOD1/2 Signaling Pathway	0,0024	21	1	0,9449	0,9449	CASP8
Nuclear Envelope Breakdown	0,0052	45	3	0,9470	0,9470	NUP98,SEC13,NUP50
Amplification of signal from the kinetochores	0,0097	85	7	0,9473	0,9473	PAFAH1B1,CDC20,NUP98,AHCTF1,NDEL1,SEC13,NDE1
Amplification of signal from unattached kinetochores via a MAD2 inhibitory signal	0,0097	85	7	0,9473	0,9473	PAFAH1B1,CDC20,NUP98,AHCTF1,NDEL1,SEC13,NDE1
FCERI mediated NF-kB activation	0,0181	158	15	0,9494	0,9494	PDPK1,PRKCQ,BCL10,PSMD2,PSMD3,PSME3,PSME1,PSMF1,LYN,PSMA7,PSMB9,UBE2D2,UBE2D1,PSMD13,UBA52
Kinesins	0,0025	22	1	0,9520	0,9520	KIF3B
Post-chaperonin tubulin folding pathway	0,0025	22	1	0,9520	0,9520	TBCC
SUMOylation of DNA replication proteins	0,0053	46	3	0,9521	0,9521	NUP98,SEC13,NUP50
Binding and Uptake of Ligands by Scavenger Receptors	0,0142	124	11	0,9542	0,9542	APOE,IGHA1,APOL1,FTH1,HPR,HP,SCGB3A2,SCARA5,STAB1,COL4A2,COL4A1
Chondroitin sulfate/dermatan sulfate metabolism	0,0054	47	3	0,9567	0,9567	SDC1,CHSY1,CHPF
rRNA modification in the nucleus and cytosol	0,0066	58	4	0,9580	0,9580	NAT10,NOL6,UTP14A,PNO1
EML4 and NUDC in mitotic spindle formation	0,0101	88	7	0,9582	0,9582	PAFAH1B1,CDC20,NUP98,AHCTF1,NDEL1,SEC13,NDE1
Glutamate Neurotransmitter Release Cycle	0,0026	23	1	0,9582	0,9582	PPFIA1
Effects of PIP2 hydrolysis	0,0026	23	1	0,9582	0,9582	PRKCQ
Nonhomologous End-Joining (NHEJ)	0,0041	36	2	0,9586	0,9586	HERC2,NBN
Meiotic synapsis	0,0041	36	2	0,9586	0,9586	LMNB1,SYCP1
Amine ligand-binding receptors	0,0042	37	2	0,9631	0,9631	HTR1B,DRD4
Phase 2 - plateau phase	0,0028	24	1	0,9636	0,9636	CACNB3
HDMs demethylate histones	0,0028	24	1	0,9636	0,9636	ARID5B
G0 and Early G1	0,0028	24	1	0,9636	0,9636	MAX
Mitotic Spindle Checkpoint	0,0116	101	8	0,9678	0,9678	PAFAH1B1,CDC20,NUP98,AHCTF1,UBE2D1,NDEL1,SEC13,NDE1
Mitochondrial Fatty Acid Beta-Oxidation	0,0029	25	1	0,9683	0,9683	HADHA
tRNA modification in the nucleus and cytosol	0,0029	25	1	0,9683	0,9683	PUS7
Glycogen metabolism	0,0030	26	1	0,9724	0,9724	UBA52
HS-GAG biosynthesis	0,0030	26	1	0,9724	0,9724	SDC1
A tetrasaccharide linker sequence is required for GAG synthesis	0,0030	26	1	0,9724	0,9724	SDC1
Class C/3 (Metabotropic glutamate/pheromone receptors)	0,0046	40	2	0,9740	0,9740	GRM2,TAS1R1
Selenoamino acid metabolism	0,0120	105	8	0,9764	0,9764	QARS,AHCY,SEPHS2,DARS,RPL21,UBA52,TXNRD1,MARS
Nucleotide-binding domain, leucine rich repeat containing receptor (NLR) signaling pathways	0,0047	41	2	0,9769	0,9769	TXN,CASP8
Mitochondrial protein import	0,0047	41	2	0,9769	0,9769	MTX1,TOMM40
Role of LAT2/NTAL/LAB on calcium mobilization	0,0110	96	7	0,9780	0,9780	SHC1,GRB2,SYK,GAB2,PDPK1,LYN,LAT2
Regulation of expression of SLITs and ROBOs	0,0187	163	14	0,9786	0,9786	DAG1,ROBO3,PSMD2,PSMD3,PSME3,PSME1,PSMF1,PSMA7,PSMB9,PSMD13,RPL21,UBA52,EIF4G1,USP33
Resolution of Sister Chromatid Cohesion	0,0111	97	7	0,9798	0,9798	PAFAH1B1,CDC20,NUP98,AHCTF1,NDEL1,SEC13,NDE1
Glycosaminoglycan metabolism	0,0123	107	8	0,9798	0,9798	CHST5,SDC1,ST3GAL4,ST3GAL3,CHSY1,CHPF,B4GALT2,B4GALT5
Signaling by ROBO receptors	0,0230	201	18	0,9808	0,9808	CDC42,RAC1,SRGAP1,DAG1,VASP,ROBO3,PSMD2,PSMD3,PSME3,PSME1,PSMF1,PSMA7,PSMB9,PSMD13,RPL21,UBA52,EIF4G1,USP33
Complex I biogenesis	0,0063	55	3	0,9813	0,9813	ECSIT,NDUFB7,NDUFS2
Molecules associated with elastic fibres	0,0033	29	1	0,9818	0,9818	LTBP3
Mitotic Prophase	0,0078	68	4	0,9840	0,9840	NCAPH2,NUP98,SEC13,NUP50
Mitotic Prometaphase	0,0204	178	15	0,9854	0,9854	PAFAH1B1,CEP290,CDC20,CSNK1D,CSNK1E,ACTR1A,NUP98,CEP63,AHCTF1,FGFR1OP,NDEL1,SEC13,YWHAE,DCTN1,NDE1
PKMTs methylate histone lysines	0,0052	45	2	0,9856	0,9856	ASH1L,NSD1
Cell Cycle, Mitotic	0,0494	431	44	0,9861	0,9861	AKT1,OPTN,NCAPH2,PAFAH1B1,PKMYT1,CEP290,CDC20,CSNK1D,CSNK1E,TP53,PTK6,POLA2,ACTR1A,NUP98,CDKN1B,CEP63,PPP1CB,RFC2,ESPL1,AHCTF1,RAB8A,PSMD2,PSMD3,PSME3,PSME1,PSMF1,PSMA7,PSMB9,UBE2D1,MAX,FGFR1OP,PPP1R12A,NDEL1,SEC13,CCND1,EP300,PSMD13,YWHAE,GSK3B,NUP50,DCTN1,UBA52,NDE1,POLE
Cristae formation	0,0036	31	1	0,9862	0,9862	MTX1
tRNA processing in the nucleus	0,0066	58	3	0,9864	0,9864	NUP98,SEC13,NUP50
GPCR downstream signalling	0,1189	1037	119	0,9870	0,9870	AKT1,NPBWR2,NMT1,PTAFR,ADORA3,ADORA1,HTR1B,RLBP1,ADORA2A,ROCK1,ROCK2,CDC42,APLN,MYO7A,BTK,APOE,GNRH2,SDC1,GRB2,ARHGEF1,ARHGEF2,GNAI2,GRK6,OR5H1,GNAQ,OXT,GRM2,PDPK1,GNG2,KRAS,GRPR,PRKCQ,ADCY4,FGD3,LDLR,CYSLTR1,OBSCN,DRD4,REEP1,APOA4,XCL1,P2RY6,RPS6KA2,RPS6KA1,LHB,CRHR1,CCR10,XCR1,VAV1,PYY,GPSM1,OR8U1,GLP2R,CORT,GNA11,MAPK1,PREX1,PRKAR1A,FPR1,GHRHR,GPR25,OR10J3,GPR31,GPR45,OR10H4,PROKR1,P2RY13,UTS2…
L13a-mediated translational silencing of Ceruloplasmin expression	0,0119	104	7	0,9888	0,9888	EIF4H,EIF4E,EIF4B,EIF2S3,RPL21,UBA52,EIF4G1
Late endosomal microautophagy	0,0038	33	1	0,9895	0,9895	UBA52
GTP hydrolysis and joining of the 60S ribosomal subunit	0,0120	105	7	0,9897	0,9897	EIF4H,EIF4E,EIF4B,EIF2S3,RPL21,UBA52,EIF4G1
Signaling by GPCR	0,1236	1078	123	0,9904	0,9904	AKT1,NPBWR2,NMT1,PTAFR,ADORA3,ADORA1,HTR1B,ECE1,RLBP1,ADORA2A,ROCK1,ROCK2,CDC42,APLN,MYO7A,BTK,APOE,GNRH2,SDC1,GRB2,ARHGEF1,ARHGEF2,GNAI2,GRK6,OR5H1,GNAQ,OXT,GRM2,PDPK1,GNG2,KRAS,GRPR,PRKCQ,ADCY4,FGD3,LDLR,CYSLTR1,OBSCN,DRD4,REEP1,APOA4,XCL1,P2RY6,RPS6KA2,RPS6KA1,LHB,CRHR1,CCR10,XCR1,VAV1,PYY,GPSM1,OR8U1,GLP2R,CORT,GNA11,MAPK1,PREX1,PRKAR1A,FPR1,GHRHR,GPR25,OR10J3,UCN3,GPR31,GPR45,OR10H4,PROKR1,P…
M Phase	0,0346	302	28	0,9905	0,9905	NCAPH2,PAFAH1B1,CEP290,CDC20,CSNK1D,CSNK1E,ACTR1A,NUP98,CEP63,ESPL1,AHCTF1,PSMD2,PSMD3,PSME3,PSME1,PSMF1,PSMA7,PSMB9,UBE2D1,FGFR1OP,NDEL1,SEC13,PSMD13,YWHAE,NUP50,DCTN1,UBA52,NDE1
Fanconi Anemia Pathway	0,0041	36	1	0,9931	0,9931	UBA52
Chromosome Maintenance	0,0074	65	3	0,9937	0,9937	POLA2,RFC2,POLE
Activation of ATR in response to replication stress	0,0042	37	1	0,9940	0,9940	RFC2
Eukaryotic Translation Initiation	0,0128	112	7	0,9945	0,9945	EIF4H,EIF4E,EIF4B,EIF2S3,RPL21,UBA52,EIF4G1
Cap-dependent Translation Initiation	0,0128	112	7	0,9945	0,9945	EIF4H,EIF4E,EIF4B,EIF2S3,RPL21,UBA52,EIF4G1
CD22 mediated BCR regulation	0,0077	67	3	0,9950	0,9950	CD79A,LYN,PTPN6
SRP-dependent cotranslational protein targeting to membrane	0,0118	103	6	0,9953	0,9953	SPCS3,DDOST,RPL21,UBA52,RPN1,SSR1
Response of EIF2AK4 (GCN2) to amino acid deficiency	0,0108	94	5	0,9963	0,9963	ATF2,DDIT3,EIF2S3,RPL21,UBA52
Complement cascade	0,0159	139	9	0,9967	0,9967	IGHG1,CR2,CR1,FCN1,FCN3,CPN1,CD59,MASP2,C5AR1
FCGR activation	0,0112	98	5	0,9975	0,9975	SYK,IGHG1,HCK,LYN,FGR
FCERI mediated Ca+2 mobilization	0,0126	110	6	0,9976	0,9976	SHC1,BTK,GRB2,SYK,VAV1,LYN
Heparan sulfate/heparin (HS-GAG) metabolism	0,0050	44	1	0,9977	0,9977	SDC1
Respiratory electron transport	0,0115	100	5	0,9980	0,9980	SDHA,COQ10B,ECSIT,NDUFB7,NDUFS2
Immunoregulatory interactions between a Lymphoid and a non-Lymphoid cell	0,0226	197	14	0,9981	0,9981	TREML2,ICAM3,TYROBP,HLA-H,HLA-B,HLA-C,HLA-A,HLA-E,FCGR2B,PILRA,KIR2DL4,CD300C,KLRC1,MADCAM1
tRNA processing	0,0102	89	4	0,9982	0,9982	NUP98,PUS7,SEC13,NUP50
Formation of the ternary complex, and subsequently, the 43S complex	0,0057	50	1	0,9990	0,9990	EIF2S3
Peptide chain elongation	0,0094	82	3	0,9991	0,9991	EEF2,RPL21,UBA52
Scavenging of heme from plasma	0,0110	96	4	0,9992	0,9992	IGHA1,APOL1,HPR,HP
Translation	0,0309	270	20	0,9993	0,9993	QARS,APEH,EIF4H,EIF4E,EIF4B,PPA2,MRPS11,SPCS3,DARS,EIF2S3,MRPL12,MRPL45,EEF2,DDOST,RPL21,UBA52,RPN1,SSR1,EIF4G1,MARS
Selenocysteine synthesis	0,0097	85	3	0,9994	0,9994	SEPHS2,RPL21,UBA52
Eukaryotic Translation Elongation	0,0097	85	3	0,9994	0,9994	EEF2,RPL21,UBA52
Eukaryotic Translation Termination	0,0099	86	3	0,9994	0,9994	APEH,RPL21,UBA52
Creation of C4 and C2 activators	0,0115	100	4	0,9995	0,9995	IGHG1,FCN1,FCN3,MASP2
Mitochondrial translation initiation	0,0100	87	3	0,9995	0,9995	MRPS11,MRPL12,MRPL45
Mitochondrial translation elongation	0,0101	88	3	0,9996	0,9996	MRPS11,MRPL12,MRPL45
Mitochondrial translation termination	0,0101	88	3	0,9996	0,9996	MRPS11,MRPL12,MRPL45
Nonsense Mediated Decay (NMD) independent of the Exon Junction Complex (EJC)	0,0101	88	3	0,9996	0,9996	RPL21,UBA52,EIF4G1
Regulation of Complement cascade	0,0148	129	6	0,9996	0,9996	IGHG1,CR2,CR1,CPN1,CD59,C5AR1
The citric acid (TCA) cycle and respiratory electron transport	0,0188	164	9	0,9996	0,9996	SDHA,COQ10B,IDH2,ECSIT,ME1,NDUFB7,RXRA,NDUFS2,OGDH
Initial triggering of complement	0,0121	106	4	0,9997	0,9997	IGHG1,FCN1,FCN3,MASP2
Mitochondrial translation	0,0107	93	3	0,9998	0,9998	MRPS11,MRPL12,MRPL45
rRNA processing	0,0219	191	11	0,9998	0,9998	CSNK1D,CSNK1E,NAT10,NOB1,NOL6,NSUN4,UTP14A,EXOSC6,RPL21,UBA52,PNO1
Respiratory electron transport, ATP synthesis by chemiosmotic coupling, and heat production by uncoupling proteins.	0,0139	121	5	0,9998	0,9998	SDHA,COQ10B,ECSIT,NDUFB7,NDUFS2
Nonsense-Mediated Decay (NMD)	0,0124	108	4	0,9998	0,9998	SMG5,RPL21,UBA52,EIF4G1
Nonsense Mediated Decay (NMD) enhanced by the Exon Junction Complex (EJC)	0,0124	108	4	0,9998	0,9998	SMG5,RPL21,UBA52,EIF4G1
rRNA processing in the nucleus and cytosol	0,0211	184	10	0,9998	0,9998	CSNK1D,CSNK1E,NAT10,NOB1,NOL6,UTP14A,EXOSC6,RPL21,UBA52,PNO1
Major pathway of rRNA processing in the nucleolus and cytosol	0,0201	175	9	0,9999	0,9999	CSNK1D,CSNK1E,NOB1,NOL6,UTP14A,EXOSC6,RPL21,UBA52,PNO1
Formation of a pool of free 40S subunits	0,0108	94	2	10000	10000	RPL21,UBA52
Role of phospholipids in phagocytosis	0,0121	106	2	10000	10000	SYK,IGHG1
Classical antibody-mediated complement activation	0,0105	92	1	10000	10000	IGHG1
G alpha (s) signalling events	0,0588	513	34	10000	10000	ADORA2A,GNAI2,GRK6,OR5H1,GNG2,ADCY4,REEP1,LHB,CRHR1,OR8U1,GLP2R,GHRHR,GPR25,OR10J3,GPR45,OR10H4,ARRB1,OR10A4,OR10A5,ADM,NPSR1,GPHA2,GPHB5,OR1S2,PTGDR,PDE1A,OR2A25,PDE2A,OR5AP2,GHRH,OR6M1,PDE4D,PDE4C,OR10P1
Olfactory Signaling Pathway	0,0452	394	12	10000	10000	OR5H1,REEP1,OR8U1,OR10J3,OR10H4,OR10A4,OR10A5,OR1S2,OR2A25,OR5AP2,OR6M1,OR10P1
