# Supplementary material for: Blood Transcriptome Response to Environmental Metal Exposure Reveals Potential Biological Processes Related to Alzheimer's Disease
Source: Front Public Health. 2020 Oct 21;8:557587. doi: 10.3389/fpubh.2020.557587 (PMC7609776; doi:10.3389/fpubh.2020.557587)
Supplement: Supplementary file 3 [file Table_2.XLSX]

## Sheet: Table S2
p-value	q-value	pathway	source	external_id	members_input_overlap	members_input_overlap_geneids	size	effective_size
3.64e-06	0.000438278	Fc gamma R-mediated phagocytosis - Homo sapiens (human)	KEGG	path:hsa04666	NCF1; CRKL; DOCK2; GAB2; AKT1; DNM2; RAF1; INPPL1; PIK3CD; ARF6; LIMK2; MAPK1; LYN; RAC2; RAC1; FCGR2B; ARPC5; ARPC4; CFL2; HCK; VASP; MARCKS; SYK; ARPC1B; VAV1; PTPRC; PAK1; CDC42	5293; 1073; 3636; 9846; 5788; 2213; 6850; 207; 7408; 7409; 5879; 5880; 1785; 1794; 5894; 653361; 10092; 10093; 10095; 1399; 382; 3985; 5058; 5594; 4067; 998; 3055; 4082	91	90
4.31e-06	0.000438278	Transcriptional misregulation in cancer - Homo sapiens (human)	KEGG	path:hsa05202	CCND2; HIST2H3A; CDKN1B; BMP2K; ERG; HIST1H3C; CCNT2; IL1R2; NCOR1; MLF1; SPINT1; MLLT1; AFF1; CD86; H3F3B; H3F3A; JMJD1C; SIN3A; IGF1R; DDIT3; SP1; TMPRSS2; RXRA; HIST1H3B; SS18; PAX7; NTRK1; HIST1H3F; HIST1H3G; HIST1H3D; PTCRA; MDM2; ASPSCR1; TP53; ETV7; ETV6; PRCC; MAX; LMO2; BCL2A1; CD14; RUNX1; IGF1; CDK9; BCL6; EWSR1	1027; 1025; 6667; 2078; 6692; 171558; 604; 4149; 2120; 2130; 597; 4193; 6760; 333932; 8351; 8355; 8358; 1649; 7850; 4291; 4298; 4299; 79058; 8968; 5081; 55589; 4914; 51513; 25942; 861; 221037; 894; 905; 9611; 6256; 3480; 3479; 929; 4005; 5546; 942; 8352; 7113; 3020; 3021; 7157	186	185
4.77e-06	0.000438278	MAPK signaling pathway - Homo sapiens (human)	KEGG	path:hsa04010	MAP4K3; MAPK8IP2; MAP4K4; CRKL; MKNK2; IL1RAP; RAP1A; MAPK14; AKT1; HSPA1A; IGF1; ARAF; RAPGEF2; MAP2K4; RAF1; MAPKAPK2; HSPA6; PGF; PPM1A; CACNB3; MAP3K3; NTRK1; MAP3K4; MAP3K2; ELK1; RASA2; DUSP4; MAPK8IP3; MAPK1; DUSP8; IGF2; ERBB3; IGF1R; DDIT3; RAC2; RELB; RAC1; FLT3LG; NR4A1; MAP2K3; STK4; ECSIT; VEGFB; KRAS; FGF3; TAOK2; TAOK3; ARRB1; RPS6KA1; RPS6KA2; MYD88; TP53; TNFRSF1A; MAX; MAPK13; M…	1432; 4615; 2065; 4215; 3845; 5894; 9261; 6195; 6196; 3164; 51295; 5228; 5906; 4216; 23162; 6789; 51347; 5494; 1649; 6416; 4296; 2248; 9448; 3310; 5879; 5880; 7423; 9344; 2316; 784; 2323; 5922; 8491; 4914; 1846; 2872; 1850; 4149; 2885; 1399; 5971; 3556; 5606; 1386; 408; 369; 3303; 207; 3480; 3479; 3481; 5536; 929; 5058; 5062; 2002; 5594; 7132; 9693; 5603; 998; 5607; 7157; 23542; 10746	295	295
5.82e-06	0.000438278	Leukocyte transendothelial migration - Homo sapiens (human)	KEGG	path:hsa04670	NCF1; ACTG1; NCF4; RASSF5; RAP1A; MAPK14; MYL7; PTK2B; MYL2; MAPK13; ARHGAP5; GNAI2; PECAM1; PIK3CD; CLDN9; SIPA1; THY1; CLDN3; RAC2; JAM2; RAC1; VASP; CTNNA1; F11R; ACTN1; MSN; VAV1; ACTN4; ROCK1; ROCK2; ACTB; CDC42	4633; 653361; 5175; 60; 71; 4689; 87; 2185; 58494; 58498; 83593; 50848; 5293; 2771; 7408; 7409; 5879; 5880; 9475; 5906; 1365; 6494; 998; 9080; 4478; 394; 1432; 7070; 6093; 1495; 5603; 81	112	112
1.42e-05	0.000640383	Osteoclast differentiation - Homo sapiens (human)	KEGG	path:hsa04380	NCF1; NCF4; GAB2; FCGR3B; IFNAR2; AKT1; IFNAR1; IFNGR1; IFNGR2; MAPK13; TYK2; MAPK14; LILRB5; LILRB3; TYROBP; PIK3CD; MAPK1; FOSL2; RELB; SIRPG; SIRPA; RAC1; FCGR2B; CREB1; SQSTM1; TNFRSF1A; SYK; GRB2; SIRPB1; LILRA4; LILRA5; LILRA2; LILRA3; BTK	653361; 4689; 140885; 10326; 9846; 55423; 7297; 7305; 2215; 5293; 8878; 695; 6850; 207; 353514; 10990; 5879; 11025; 11026; 11027; 2355; 5971; 1385; 3454; 3455; 3459; 3460; 1432; 2885; 2213; 5594; 7132; 5603; 23547	128	127
1.43e-05	0.000640383	Salmonella infection - Homo sapiens (human)	KEGG	path:hsa05132	MYH10; ACTG1; MAPK14; IFNGR1; IFNGR2; MAPK13; MYH9; MAPK1; MYD88; RAC1; PKN1; PKN2; ARPC5; ARPC4; RHOG; CXCL3; ARPC1B; ROCK1; ROCK2; CD14; TLR4; TLR5; FLNA; ACTB; KLC4; CDC42	4615; 4627; 4628; 60; 71; 9475; 2316; 89953; 2921; 10092; 10093; 10095; 3459; 3460; 391; 1432; 929; 5879; 7099; 7100; 6093; 5585; 5586; 5594; 5603; 998	86	86
1.49e-05	0.000640383	Focal adhesion - Homo sapiens (human)	KEGG	path:hsa04510	ACTG1; CRKL; PIK3CD; VEGFB; RAP1A; MYL7; IGF1; MYL2; RAPGEF1; LAMB1; ARHGAP5; RAF1; CAV1; PGF; PTEN; CAV2; TLN2; ELK1; AKT1; PPP1R12A; MAPK1; IGF1R; LAMA3; RAC2; SHC1; RAC1; COL4A2; COL4A1; FLNA; LAMC3; VASP; ACTN1; PPP1CB; ACTN4; CCND1; CCND2; ROCK1; ROCK2; GSK3B; VAV1; GRB2; SPP1; PDPK1; ACTB; PAK1; PAK2; CDC42	4633; 5894; 6696; 5170; 4659; 60; 5728; 2316; 10319; 81; 595; 87; 5228; 58498; 5293; 83660; 5906; 207; 7408; 7409; 5879; 5880; 7423; 1282; 9475; 1284; 6464; 3909; 3912; 857; 858; 998; 2932; 1399; 5500; 894; 394; 3479; 3480; 2885; 71; 2889; 5058; 5062; 6093; 2002; 5594	199	199
1.81e-05	0.000680323	Chemokine signaling pathway - Homo sapiens (human)	KEGG	path:hsa04062	NCF1; CRKL; NFKBIB; XCR1; RAP1A; ROCK1; AKT1; CCR2; CCR3; CCR4; ARRB1; GNAI2; STAT3; PREX1; GRK6; RAF1; PIK3CD; FGR; PAK1; DOCK2; XCL1; MAPK1; JAK3; LYN; GNG10; PLCB1; PLCB2; RAC2; SHC1; RAC1; CCR10; GNB2; HCK; KRAS; ADCY4; CXCL3; VAV1; GSK3A; PTK2B; ROCK2; GSK3B; GRB2; GNG2; ELMO1; CDC42	653361; 54331; 207; 6774; 3718; 2185; 729230; 9844; 5293; 4793; 23236; 1232; 1233; 6375; 57580; 7409; 2771; 5879; 5880; 1794; 9475; 3845; 5894; 2826; 2829; 5906; 196883; 2268; 2870; 2783; 6464; 2885; 5330; 2790; 2921; 2931; 2932; 1399; 408; 5058; 6093; 5594; 4067; 998; 3055	189	189
2.28e-05	0.000763032	Neurotrophin signaling pathway - Homo sapiens (human)	KEGG	path:hsa04722	CRKL; NFKBIB; RAP1A; MAPK14; AKT1; RAPGEF1; MAP2K5; MAPK13; GSK3B; RAF1; MAPKAPK2; MAP3K3; PIK3CD; NTRK1; MAPK1; ARHGDIA; YWHAE; SHC1; RAC1; CAMK2G; KIDINS220; SH2B3; SH2B1; KRAS; RPS6KA1; RPS6KA2; TP53; CALML4; GRB2; PDPK1; MATK; CDC42	9261; 4145; 5170; 6195; 6196; 4215; 7531; 57498; 5293; 4793; 207; 91860; 5879; 3845; 5894; 5906; 10019; 4914; 6464; 2885; 2889; 25970; 2932; 1399; 396; 1432; 7157; 5594; 5603; 998; 5607; 818	119	119
3.29e-05	0.000990239	B cell receptor signaling pathway - Homo sapiens (human)	KEGG	path:hsa04662	NFKBIB; AKT1; RAF1; PIK3AP1; CD79A; LILRB3; INPPL1; PIK3CD; PTPN6; MAPK1; LYN; RAC2; RAC1; FCGR2B; BCL10; KRAS; CR2; VAV1; GSK3B; SYK; GRB2; BTK	118788; 3845; 5894; 207; 3636; 5777; 2213; 5293; 695; 4793; 6850; 2885; 973; 1380; 5594; 4067; 11025; 7409; 8915; 2932; 5879; 5880	71	70
4.25e-05	0.00106511	Proteoglycans in cancer - Homo sapiens (human)	KEGG	path:hsa05205	TIMP3; ACTG1; MAPK14; AKT1; ARAF; CBL; MAPK13; RAF1; IQGAP1; CAV1; FZD1; STAT3; CAV2; TWIST2; PIK3CD; ARHGEF1; ELK1; PPP1R12A; PDCD4; EIF4B; IGF2; ERBB3; IGF1R; IGF1; RAC1; CAMK2G; FLNA; TP53; MDM2; PTPN6; KRAS; PPP1CB; MSN; CCND1; SDC1; ROCK1; ROCK2; WNT4; MAPK1; ANK2; GRB2; TLR4; PDPK1; ACTB; PAK1; CDC42	1432; 2065; 54361; 4659; 60; 71; 595; 27250; 6774; 8826; 8321; 5293; 207; 6382; 5879; 9475; 3845; 5894; 2316; 287; 5170; 818; 2885; 117581; 857; 858; 867; 5777; 369; 5500; 4478; 3479; 3480; 3481; 7078; 9138; 1975; 7099; 7157; 5058; 6093; 2002; 5594; 5603; 998; 4193	201	201
4.25e-05	0.00106511	Viral carcinogenesis - Homo sapiens (human)	KEGG	path:hsa05203	HDAC5; HDAC4; HIST1H4E; HDAC9; HLA-B; HLA-A; HLA-E; CCR3; CCR4; MAPKAPK2; YWHAZ; STAT3; CHD4; PIK3CD; HLA-C; MAPK1; JAK3; CDKN1B; LYN; YWHAE; LTBR; DDX3X; RAC1; GTF2H1; CREB1; GTF2H4; HIST1H2BD; TP53; MDM2; EP300; RASA2; KRAS; ACTN1; IRF7; ACTN4; SYK; CCND2; CASP8; CDC20; CCND1; STAT5A; GRB2; HDAC11; CDC42; CREBBP; ATF2	9734; 5293; 8367; 9759; 3106; 3107; 9261; 79885; 81; 595; 1108; 87; 4193; 1654; 6776; 1027; 1387; 3718; 6850; 3105; 1232; 1233; 5879; 3845; 10014; 5922; 2885; 6774; 1385; 1386; 7531; 7534; 3133; 894; 2965; 2968; 841; 3017; 4055; 5594; 991; 4067; 998; 3665; 2033; 7157	201	201
4.86e-05	0.00112524	Pathways in cancer - Homo sapiens (human)	KEGG	path:hsa05200	CRKL; IFNAR2; AKT1; IFNAR1; ARAF; IL12RB1; GNG10; NTRK1; ARHGEF1; FADD; ARHGEF11; IGF1R; SP1; CAMK2G; STK4; CSF3R; MDM2; KRAS; ADCY4; CCND1; MAX; CCND2; GSK3B; PTEN; GRB2; GNG2; CSF2RA; CDKN1B; RASSF5; ELK1; IFNGR1; IFNGR2; LAMB1; CASP8; RAF1; RUNX1; JAK3; TXNRD1; IGF2; PLCB1; PLCB2; IGF1; COL4A2; COL4A1; VEGFB; LAMC3; FGF3; GSTO2; EGLN2; IL13RA1; TP53; GNAQ; GSTT1; CBL; CALML4; FRAT1; FRAT2; RAL…	7170; 2736; 4149; 10297; 196883; 10319; 4193; 8312; 8313; 8321; 2248; 2776; 2323; 369; 51684; 27113; 6667; 8772; 2952; 595; 119391; 613; 6774; 6776; 6789; 23236; 2767; 2771; 2783; 2790; 4851; 818; 4914; 841; 861; 867; 23401; 2932; 894; 2949; 2885; 998; 7157; 1027; 23604; 54331; 54361; 5228; 7296; 5293; 1399; 5330; 207; 7423; 1282; 9475; 1284; 1387; 3454; 3455; 3459; 3460; 6256; 3479; 3480; 3481; …	526	526
5.26e-05	0.00113078	Endocytosis - Homo sapiens (human)	KEGG	path:hsa04144	VPS4B; EHD2; EHD1; HLA-C; HLA-B; HLA-A; ARRB1; HLA-E; HSPA1A; CBL; DNM2; IQSEC1; HGS; IGF2R; CAV2; CAV1; SMAP1; RAB35; RAB8A; ARF3; STAM2; NEDD4; ARF6; ARF5; PSD3; RAB22A; PSD4; RAB10; PIP5KL1; IGF1R; RAB5A; HSPA6; RAB11FIP1; ARPC5; ARPC4; LDLR; SMURF2; EPS15L1; MDM2; RAB11FIP2; CAPZA1; RAB11FIP5; IL2RG; ARPC1B; PDCD6IP; PSD; SH3KBP1; GRK6; WIPF2; WIPF1; ARF1; LDLRAP1; CDC42	26119; 10254; 857; 5662; 3105; 3106; 3107; 377; 57403; 3133; 22841; 4193; 138429; 4218; 4734; 10890; 10093; 58513; 381; 10938; 9922; 10015; 147179; 5868; 64750; 30846; 1785; 60682; 11021; 7456; 23362; 2870; 30011; 829; 9525; 858; 80223; 867; 3303; 10092; 3949; 10095; 375; 382; 408; 3310; 3480; 3482; 9146; 26056; 998; 3561; 23550	244	244
5.8e-05	0.00116385	Kaposi sarcoma-associated herpesvirus infection - Homo sapiens (human)	KEGG	path:hsa05167	HLA-C; HLA-B; HLA-A; MAPK13; HLA-E; IFNAR2; AKT1; CCR3; CCR4; IFNGR1; MAP2K4; TYK2; CALML4; RAF1; MAPKAPK2; STAT3; TP53; PREX1; PIK3CD; CD86; ATG3; MAPK1; FADD; LYN; GNG10; RAC1; CREB1; GNB2; HCK; EP300; KRAS; MAPK14; CXCL3; IRF7; TNFRSF1A; SYK; GABARAPL2; CASP8; GSK3B; CCND1; IFNAR1; GNG2; CREBBP	5293; 3105; 3106; 3107; 9261; 54331; 3133; 8772; 3665; 595; 6416; 6774; 1385; 7297; 2932; 6850; 207; 1232; 1233; 91860; 2783; 2790; 57580; 5879; 3845; 5894; 841; 4067; 2921; 1387; 3454; 3455; 3459; 1432; 64422; 942; 5594; 7132; 5603; 11345; 3055; 2033; 7157	186	186
0.000124712	0.00234614	Sphingolipid signaling pathway - Homo sapiens (human)	KEGG	path:hsa04071	ADORA1; ADORA3; PPP2R3A; GAB2; MAPK14; AKT1; SMPD1; MAPK13; RAF1; ASAH1; ASAH2; GNAI2; PIK3CD; MAPK1; PLCB1; PLCB2; NOS3; RAC2; RAC1; KRAS; TP53; GNAQ; TNFRSF1A; ROCK1; ROCK2; ABCC1; PTEN; PDPK1; PPP2R5A; PPP2R5B	5293; 5170; 5728; 9846; 134; 140; 23236; 6093; 207; 5330; 2771; 2776; 4846; 5880; 9475; 3845; 5894; 4363; 56624; 1432; 5523; 5525; 5526; 427; 5879; 6609; 5594; 7132; 5603; 7157	118	118
0.000169387	0.00299914	Measles - Homo sapiens (human)	KEGG	path:hsa05162	TNFSF10; HSPA6; NFKBIB; CDKN1B; IFNAR2; MSN; HSPA1A; IFNAR1; IFNGR1; IFNGR2; TYK2; BBC3; STAT3; CD209; ADAR; PIK3CD; DOK1; JAK3; MYD88; FCGR2B; PRKCQ; TP53; TACR1; IL2RG; IRF7; AKT1; EIF2AK1; CCND2; GSK3B; CCND1; STAT5A; TLR4	1027; 4615; 8743; 3665; 103; 30835; 6774; 6776; 894; 7297; 3718; 27113; 2213; 5293; 4793; 207; 6869; 3303; 3310; 4478; 1796; 3454; 3455; 3459; 3460; 7099; 5588; 27102; 3561; 595; 7157; 2932	132	131
0.000200506	0.00335291	Endometrial cancer - Homo sapiens (human)	KEGG	path:hsa05213	TP53; AXIN2; AXIN1; PTEN; ELK1; PIK3CD; ARAF; GSK3B; AKT1; GRB2; CCND1; APC2; PDPK1; LEF1; RAF1; CTNNA1; MAPK1; KRAS	5894; 3845; 5293; 5170; 10297; 2885; 207; 2002; 595; 1495; 5594; 5728; 51176; 369; 2932; 7157; 8312; 8313	58	58
0.000253114	0.003843	Alcoholism - Homo sapiens (human)	KEGG	path:hsa05034	HDAC5; HDAC4; HIST1H4E; HDAC9; ARAF; HIST1H2AJ; RAF1; HIST2H3A; ADORA2A; CAMKK2; GNAI2; GNG10; MAOA; GRIN2A; H3F3B; H3F3A; GRIN1; HIST2H2AA4; SHC1; CREB1; GNB2; HIST1H3B; HIST1H3C; HIST1H3F; HIST1H3G; HIST1H3D; HIST2H2AB; HIST2H2AC; KRAS; HIST1H2BD; PPP1CB; H2AFZ; CALML4; GRIN2C; CAMKK1; GRB2; GNG2; HDAC11; MAPK1; ATF2	9734; 79885; 8367; 9759; 4128; 54331; 333932; 135; 8331; 8338; 8351; 8352; 8355; 8358; 84254; 2771; 91860; 2783; 2790; 3845; 5894; 8968; 10014; 6464; 2885; 317772; 723790; 369; 2902; 2903; 2905; 1385; 1386; 5500; 10645; 3015; 3017; 3020; 3021; 5594	180	180
0.000255348	0.003843	Renal cell carcinoma - Homo sapiens (human)	KEGG	path:hsa05211	CREBBP; EGLN2; EGLN1; CRKL; FLCN; RAC1; PRCC; PIK3CD; RAP1A; CDC42; AKT1; GRB2; ARAF; RAPGEF1; MAPK1; EP300; RAF1; PAK1; PAK2; KRAS	5894; 112398; 5906; 3845; 2033; 5293; 5879; 54583; 369; 5058; 201163; 2885; 5062; 2889; 207; 5594; 998; 1387; 1399; 5546	69	69
0.000473391	0.00670137	Adherens junction - Homo sapiens (human)	KEGG	path:hsa04520	IGF1R; SNAI2; RAC2; ACTG1; ACTN4; IQGAP1; PTPRJ; ACTN1; PTPN6; PTPRF; MAPK1; RAC1; SORBS1; BAIAP2; ACTB; EP300; LEF1; CTNNA1; CREBBP; CDC42	1495; 5777; 3480; 5594; 5792; 2033; 71; 60; 81; 5795; 10580; 87; 10458; 998; 1387; 51176; 5879; 5880; 8826; 6591	72	72
0.000489801	0.00670137	Fc epsilon RI signaling pathway - Homo sapiens (human)	KEGG	path:hsa04664	MAP2K3; RAC2; MAPK1; SYK; GAB2; ALOX5; MAP2K4; PIK3CD; VAV1; MAPK14; AKT1; GRB2; RAC1; MAPK13; PDPK1; LYN; RAF1; BTK; KRAS	3845; 5894; 1432; 5293; 5170; 6850; 2885; 695; 207; 5603; 5594; 6416; 4067; 5606; 240; 7409; 9846; 5879; 5880	68	67
0.00058007	0.00759136	HIF-1 signaling pathway - Homo sapiens (human)	KEGG	path:hsa04066	MKNK2; CDKN1B; GAPDH; AKT1; IGF1; IFNGR1; IFNGR2; LTBR; EP300; STAT3; PIK3CD; MAPK1; PGK1; IGF1R; NOS3; HK2; HK3; CAMK2G; IL6R; ALDOA; EIF4E; EGLN2; EGLN1; TLR4; CREBBP	1027; 3099; 3101; 2597; 5230; 6774; 5293; 207; 226; 4846; 112398; 818; 54583; 2872; 1387; 3459; 3460; 3479; 3480; 1977; 7099; 4055; 5594; 2033; 3570	100	100
0.000627012	0.00786377	Lysosome - Homo sapiens (human)	KEGG	path:hsa04142	GM2A; MAN2B1; AP1M2; IDS; AP3S2; LAPTM5; SMPD1; AP1S1; IGF2R; ASAH1; SLC11A1; ATP6AP1; DNASE2; CLN3; AP1B1; ATP6V0B; ATP6V0C; AP4M1; GALNS; CTSE; CD68; LAMP2; LAMP1; AP3D1; MANBA; LITAF; PSAP; CD164; FUCA1	527; 533; 537; 2588; 4125; 4126; 8763; 7805; 3482; 162; 5660; 1201; 2760; 1777; 8943; 9516; 10053; 3916; 3920; 3423; 1174; 6556; 427; 968; 6609; 2517; 9179; 1510; 10239	123	123
0.000810305	0.00975608	Tuberculosis - Homo sapiens (human)	KEGG	path:hsa05152	FCGR3B; NFYC; AKT1; CORO1A; IFNGR1; IFNGR2; MAPK13; RAF1; MAPK14; ATP6AP1; MAPK1; FADD; KSR1; MYD88; ATP6V0B; ATP6V0C; RAB5A; CAMK2G; FCGR2B; CREB1; LAMP2; LAMP1; EP300; BCL10; ITGAX; CASP10; CR1; CD209; SYK; LSP1; TNFRSF1A; CASP8; CALML4; CD14; TLR1; TLR6; TLR4; CREBBP	4615; 527; 537; 8772; 10333; 3687; 30835; 1385; 4802; 2215; 533; 6850; 2213; 207; 8915; 91860; 5868; 5894; 818; 841; 843; 3916; 3920; 1378; 1387; 3459; 3460; 11151; 8844; 1432; 929; 7096; 7099; 4046; 5594; 7132; 5603; 2033	179	178
0.000867489	0.0100429	Prostate cancer - Homo sapiens (human)	KEGG	path:hsa05215	CDKN1B; AKT1; ERG; ARAF; RAF1; MDM2; SPINT1; PIK3CD; IL1R2; MAPK1; IGF1R; IGF1; TMPRSS2; CREB1; LEF1; EP300; KRAS; TP53; CCND1; GSK3B; PTEN; GRB2; PDPK1; CREBBP	1027; 2078; 6692; 5170; 595; 5728; 4193; 7850; 5293; 207; 3845; 5894; 2885; 1385; 1387; 369; 2932; 3479; 3480; 7113; 5594; 51176; 2033; 7157	97	97
0.00110798	0.0123519	GnRH signaling pathway - Homo sapiens (human)	KEGG	path:hsa04912	MAPK13; MAP2K3; PTK2B; MAP2K4; RAF1; MAP3K2; MAP3K3; MAP3K4; GRB2; PLCB1; PLCB2; LHB; CAMK2G; KRAS; ADCY4; MAPK14; GNAQ; CALML4; ELK1; GNRH2; GNA11; MAPK1; CDC42	4215; 4216; 2185; 23236; 2767; 5330; 91860; 2776; 2797; 3845; 5894; 6416; 196883; 818; 2885; 5606; 3972; 1432; 2002; 5594; 5603; 998; 10746	93	93
0.00117738	0.0126569	Rap1 signaling pathway - Homo sapiens (human)	KEGG	path:hsa04015	APBB1IP; ACTG1; CRKL; PIK3CD; RASSF5; IGF1R; RAP1A; MAPK14; AKT1; RAPGEF1; RAPGEF2; MAPK13; GNAI2; PGF; ADORA2A; RAF1; TLN2; MAPK1; SIPA1; SIPA1L1; GRIN1; SIPA1L2; PLCB1; PLCB2; IGF1; RAC2; RALGDS; RAC1; FPR1; VEGFB; VASP; FGF3; KRAS; ADCY4; MAP2K3; RGS14; GNAQ; CALML4; GRIN2A; ACTB; RALB; CDC42	1432; 5894; 60; 5899; 71; 207; 5228; 135; 5293; 23236; 2248; 5330; 91860; 2776; 57568; 7408; 2771; 54518; 5879; 7423; 3845; 83660; 5900; 5906; 196883; 2357; 2889; 2902; 2903; 6494; 5606; 1399; 3479; 10636; 3480; 26037; 83593; 5880; 5594; 9693; 5603; 998	206	206
0.00136228	0.013081	Long-term potentiation - Homo sapiens (human)	KEGG	path:hsa04720	RPS6KA1; RPS6KA2; PPP1CB; GNAQ; PLCB1; CAMK2G; PLCB2; RAP1A; CALML4; GRIN2C; MAPK1; ARAF; GRIN1; EP300; RAF1; GRIN2A; CREBBP; KRAS	1387; 3845; 5894; 2776; 5906; 369; 818; 6195; 6196; 23236; 5594; 5330; 91860; 2902; 2903; 2905; 2033; 5500	67	67
0.00137264	0.013081	Platelet activation - Homo sapiens (human)	KEGG	path:hsa04611	STIM1; APBB1IP; ACTG1; TBXA2R; PIK3CD; RAP1A; MAPK14; AKT1; MAPK13; GNAI2; TLN2; ARHGEF1; MAPK1; PPP1R12A; LYN; PLCB1; PLCB2; NOS3; TBXAS1; VASP; ADCY4; PPP1CB; GNAQ; SYK; ROCK1; ROCK2; ACTB; BTK	9475; 4659; 60; 71; 6786; 23236; 5293; 695; 6850; 83660; 207; 5330; 2776; 4846; 7408; 2771; 54518; 6915; 6916; 5906; 196883; 5603; 5500; 1432; 9138; 6093; 5594; 4067	123	123
0.00137775	0.013081	Pantothenate and CoA biosynthesis - Homo sapiens (human)	KEGG	path:hsa00770	PANK1; PPCDC; COASY; PANK2; DPYD; VNN2; VNN3; PANK3	80347; 53354; 8875; 1806; 55350; 80025; 60490; 79646	19	19
0.00142323	0.013081	Influenza A - Homo sapiens (human)	KEGG	path:hsa05164	TNFSF10; ACTG1; NFKBIB; MAPK13; PRSS1; AKT1; HSPA1A; IFNAR1; IFNGR1; IFNGR2; MAP2K4; TYK2; GSK3B; NLRX1; MAPK14; HSPA6; RAF1; ADAR; PIK3CD; MAPK1; MYD88; NUP98; TRIM25; TMPRSS2; MAP2K3; EP300; IFNAR2; IRF7; TNFRSF1A; EIF2AK1; PRSS3; DNAJC3; TLR4; ACTB; CREBBP; ATF2	4615; 5644; 5646; 7706; 60; 71; 3665; 8743; 103; 7297; 5293; 4793; 207; 3303; 3310; 5894; 6416; 4928; 79671; 1386; 1387; 3454; 3455; 3459; 3460; 1432; 7099; 7113; 5594; 7132; 27102; 5603; 5606; 5611; 2033; 2932	171	171
0.00143413	0.013081	Protein processing in endoplasmic reticulum - Homo sapiens (human)	KEGG	path:hsa04141	RPN1; BAG1; HSPA6; HSPA5; UBE2D2; UBE2D1; HSPA1A; DDOST; DNAJC3; HSPBP1; UBE2J2; NSFL1C; CAPN1; RRBP1; P4HB; ERN1; UBE2G2; SEL1L; DDIT3; SEC13; PDIA4; DNAJC5G; VCP; EDEM3; LMAN2; STT3A; MAN1A2; ATF6; MBTPS1; EIF2AK1; PREB; SSR1; PRKCSH; RNF5; CKAP4	2081; 6184; 573; 23640; 6745; 6238; 8720; 1649; 1650; 3703; 118424; 10905; 7322; 55968; 10960; 7321; 10970; 3309; 3310; 7415; 6396; 6400; 9601; 823; 3303; 10113; 6048; 80267; 7327; 22926; 5034; 285126; 5589; 27102; 5611	165	165
0.00158814	0.0140597	Natural killer cell mediated cytotoxicity - Homo sapiens (human)	KEGG	path:hsa04650	TNFSF10; IFNGR2; HLA-C; HLA-B; HLA-A; HLA-E; FCGR3B; CD244; PTK2B; IFNAR1; ARAF; IFNGR1; SH3BP2; RAF1; TYROBP; PIK3CD; MAPK1; KLRC1; RAC2; SHC1; RAC1; PTPN6; KRAS; IFNAR2; VAV1; SYK; GRB2; KIR2DL4; PAK1	51744; 3105; 3106; 3107; 8743; 3133; 2185; 5777; 2215; 5293; 6850; 3821; 7409; 5879; 7305; 3845; 5894; 3805; 6452; 6464; 2885; 369; 3454; 3455; 3459; 3460; 5058; 5880; 5594	131	130
0.00179756	0.0151476	FoxO signaling pathway - Homo sapiens (human)	KEGG	path:hsa04068	TNFSF10; CDKN1B; G6PC3; CAT; MAPK14; AKT1; ARAF; MAPK13; RAF1; STAT3; GABARAPL2; PIK3CD; CSNK1E; MAPK1; IGF1R; IGF1; SOD2; STK4; BCL2L11; MDM2; EP300; KRAS; CCND1; CCND2; PTEN; GRB2; PDPK1; BCL6; CREBBP	1027; 8743; 5170; 11345; 604; 5728; 4193; 6774; 6789; 5293; 207; 894; 3845; 5894; 10018; 2885; 847; 1387; 369; 1432; 3479; 3480; 92579; 2033; 1454; 6648; 5594; 5603; 595	132	131
0.00181167	0.0151476	Insulin signaling pathway - Homo sapiens (human)	KEGG	path:hsa04910	CRKL; MKNK2; G6PC3; AKT1; ELK1; ARAF; RAPGEF1; SORBS1; GSK3B; RAF1; INPPL1; PIK3CD; MAPK1; LIPE; SHC1; HK2; HK3; RHOQ; PRKAR1A; EIF4E; KRAS; PPP1CB; SOCS2; CBL; CALML4; PTPRF; GRB2; FLOT1; FLOT2; PDPK1	3099; 3101; 5170; 3636; 8835; 5792; 5293; 207; 91860; 3845; 5894; 2319; 2872; 6464; 2885; 5594; 2889; 10580; 867; 369; 2932; 1399; 5500; 23433; 3991; 92579; 1977; 5573; 2002; 10211	137	137
0.0021687	0.0176426	Human cytomegalovirus infection - Homo sapiens (human)	KEGG	path:hsa05163	CRKL; PLCB1; HLA-C; HLA-B; HLA-A; HLA-E; MAPK14; AKT1; PTK2B; CCR3; CASP8; MAPK13; CALML4; GNAI2; STAT3; RAF1; PIK3CD; ARHGEF1; ELK1; FADD; GNG10; ARHGEF11; PLCB2; RAC2; RAC1; SP1; CREB1; GNB2; MDM2; IL6R; KRAS; ADCY4; TP53; GNAQ; TNFRSF1A; CCND1; ROCK1; ROCK2; GSK3B; GRB2; GNG2; GNA11; MAPK1; ATF2	6667; 3106; 1399; 54331; 3133; 8772; 595; 4193; 9826; 6774; 3107; 2185; 1232; 5293; 2932; 91860; 23236; 3105; 207; 5330; 2776; 2767; 2783; 2790; 2771; 5879; 5880; 9475; 3845; 5894; 196883; 2885; 841; 1385; 1386; 1432; 9138; 6093; 2002; 5594; 7132; 5603; 3570; 7157	225	225
0.00240895	0.0190814	Toll-like receptor signaling pathway - Homo sapiens (human)	KEGG	path:hsa04620	MAPK13; MAPK14; AKT1; IFNAR1; MAP2K4; CD80; PIK3CD; CD86; MAPK1; FADD; TLR6; MYD88; RAC1; MAP2K3; LY96; IFNAR2; IRF7; IRF5; CASP8; CD14; TLR1; SPP1; TLR4; TLR5	4615; 6696; 8772; 3663; 3665; 23643; 10333; 6416; 5293; 207; 5879; 841; 3454; 3455; 1432; 929; 941; 942; 7096; 7099; 7100; 5594; 5603; 5606	104	104
0.00250462	0.0193306	Shigellosis - Homo sapiens (human)	KEGG	path:hsa05131	ACTG1; CRKL; RAC1; NFKBIB; ARPC1B; UBE2D2; ROCK1; ROCK2; ARPC4; MAPK14; MAPK1; ARPC5; MAPK13; ACTB; RHOG; ELMO1; CDC42	9475; 391; 1432; 7322; 4793; 60; 71; 1399; 6093; 5594; 5603; 998; 10092; 10093; 10095; 9844; 5879	65	65
0.00393819	0.0290148	Epstein-Barr virus infection - Homo sapiens (human)	KEGG	path:hsa05169	HLA-C; HLA-B; HLA-A; MAPK13; HLA-E; PSMD2; IFNAR2; AKT1; IFNAR1; CASP8; MAP2K4; TYK2; STAT3; TP53; NEDD4; PIK3CD; NFKBIB; JAK3; CDKN1B; RELB; LYN; MYD88; SIN3A; ENTPD1; RAC1; FADD; ENTPD8; MAP2K3; PSMD3; BCL2L11; MDM2; CR2; MAPK14; IRF7; CCND1; CCND2; PSMD13; SYK; BTK	1027; 4615; 3105; 3107; 3133; 5708; 3665; 595; 5719; 4193; 6774; 4734; 7297; 3718; 5293; 6416; 4793; 3106; 207; 894; 5879; 4067; 10018; 841; 5971; 25942; 1380; 3454; 3455; 695; 1432; 8772; 377841; 5709; 953; 5603; 5606; 7157; 6850	201	200
0.00395219	0.0290148	Ras signaling pathway - Homo sapiens (human)	KEGG	path:hsa04014	GNG10; GAB2; RAP1A; NTRK1; AKT1; ELK1; RASAL1; RAC2; RAF1; SHC1; PGF; PAK1; RGL2; PIK3CD; ARF6; PLA2G5; PLA2G3; KSR1; GRIN1; GRIN2A; IGF2; IGF1R; IGF1; RAB5A; RALGDS; RAC1; RASSF5; GNB2; PLA2G2A; STK4; VEGFB; RASA4; FGF3; RASA2; KRAS; CALML4; MAPK1; SHOC2; GRB2; GNG2; FLT3LG; RALB; PAK2; CDC42	382; 5899; 83593; 207; 8036; 5228; 5906; 9846; 6789; 8844; 50487; 5293; 5320; 5322; 2248; 2783; 2790; 5868; 8437; 5879; 5880; 91860; 7423; 3845; 5894; 5900; 2323; 5922; 4914; 6464; 2885; 2902; 2903; 54331; 3479; 3480; 3481; 10156; 5058; 5062; 5863; 2002; 5594; 998	232	232
0.00421772	0.030227	ErbB signaling pathway - Homo sapiens (human)	KEGG	path:hsa04012	ERBB3; SHC1; CRKL; ELK1; CDKN1B; CAMK2G; PIK3CD; CBL; GSK3B; AKT1; STAT5A; GRB2; ARAF; MAP2K4; NRG1; MAPK1; RAF1; PAK1; PAK2; KRAS	1027; 3845; 5894; 3084; 5293; 2065; 2885; 818; 6464; 5058; 5062; 207; 5594; 6416; 867; 2002; 369; 2932; 1399; 6776	85	85
0.00485488	0.0336221	Colorectal cancer - Homo sapiens (human)	KEGG	path:hsa05210	RAC2; AXIN2; AXIN1; RAC1; CCND1; PIK3CD; BBC3; GSK3B; AKT1; GRB2; ARAF; TP53; RALGDS; APC2; BCL2L11; LEF1; RAF1; RALB; MAPK1; KRAS	10297; 595; 8312; 8313; 5293; 207; 5879; 5880; 3845; 5894; 5899; 5900; 10018; 2885; 369; 2932; 5594; 51176; 27113; 7157	86	86
0.00491486	0.0336221	Viral myocarditis - Homo sapiens (human)	KEGG	path:hsa05416	RAC2; ACTG1; RAC1; HLA-C; HLA-B; HLA-A; HLA-E; CD86; CCND1; DAG1; CD80; CASP8; ACTB; EIF4G1; CAV1	3133; 942; 3105; 3106; 3107; 60; 1981; 1605; 71; 841; 595; 857; 941; 5879; 5880	59	58
0.00570856	0.038184	Prolactin signaling pathway - Homo sapiens (human)	KEGG	path:hsa04917	STAT3; LHB; SOCS2; CCND1; CCND2; PIK3CD; GSK3B; MAPK14; AKT1; STAT5A; GRB2; CISH; MAPK13; MAPK1; RAF1; SHC1; KRAS	1154; 8835; 3972; 5894; 3845; 1432; 5293; 6464; 2885; 207; 595; 5594; 5603; 2932; 6774; 6776; 894	70	70
0.00599197	0.0392083	Chronic myeloid leukemia - Homo sapiens (human)	KEGG	path:hsa05220	RUNX1; TP53; SHC1; CRKL; CCND1; CDKN1B; GAB2; CBL; PIK3CD; AKT1; STAT5A; GRB2; ARAF; MAPK1; MDM2; RAF1; BCR; KRAS	1027; 3845; 5894; 9846; 2885; 5293; 6464; 207; 595; 5594; 861; 4193; 867; 613; 369; 7157; 1399; 6776	76	76
0.00733709	0.0444074	Non-small cell lung cancer - Homo sapiens (human)	KEGG	path:hsa05223	STK4; STAT3; TP53; AKT1; CCND1; PIK3CD; RASSF5; RXRA; MAPK1; STAT5A; GRB2; ARAF; JAK3; PDPK1; RAF1; KRAS	5170; 5894; 83593; 3845; 369; 5293; 6789; 2885; 595; 5594; 207; 3718; 6256; 7157; 6774; 6776	66	66
0.00734323	0.0444074	Toxoplasmosis - Homo sapiens (human)	KEGG	path:hsa05145	HSPA6; NFKBIB; MAPK14; AKT1; HSPA1A; IFNGR1; IFNGR2; MAPK13; LAMB1; TYK2; GNAI2; STAT3; MAPK1; MYD88; LAMA3; ALOX5; LDLR; LY96; LAMC3; MAP2K3; TNFRSF1A; CASP8; TLR4; PDPK1	4615; 10319; 23643; 6774; 7297; 4793; 207; 2771; 3303; 3310; 5170; 3909; 3912; 3949; 3459; 3460; 1432; 240; 841; 7099; 5594; 7132; 5603; 5606	113	113
0.00751192	0.0444074	Legionellosis - Homo sapiens (human)	KEGG	path:hsa05134	CXCL3; CR1; HSPA6; BCL2L13; ARF1; RAB1B; NAIP; HSPA1A; CASP8; VCP; CD14; TLR4; TLR5; MYD88	4615; 929; 2921; 7100; 841; 375; 81876; 1378; 7099; 3303; 23786; 3310; 7415; 4671	55	55
0.00751192	0.0444074	Pathogenic Escherichia coli infection - Homo sapiens (human)	KEGG	path:hsa05130	YWHAZ; ACTG1; ARPC1B; ARHGEF2; ROCK1; ROCK2; ARPC4; CD14; ARPC5; TLR4; TLR5; LY96; ACTB; CDC42	10093; 929; 9475; 7099; 71; 60; 6093; 23643; 9181; 998; 7100; 10092; 10095; 7534	55	55
0.00752418	0.0444074	Hepatitis B - Homo sapiens (human)	KEGG	path:hsa05161	CDKN1B; CASP10; AKT1; PTK2B; IFNAR1; MAP2K4; RAF1; YWHAZ; STAT3; ATP6AP1; PIK3CD; ELK1; FADD; MYD88; DDX3X; CREB1; TP53; EP300; KRAS; IRF7; CCND1; CASP8; PTEN; STAT5A; GRB2; TLR4; MAPK1; CREBBP; ATF2	1027; 4615; 1654; 537; 8772; 3665; 595; 5728; 6776; 1385; 2185; 5293; 6774; 207; 3845; 5894; 6416; 841; 843; 1386; 1387; 7534; 3454; 2885; 7099; 2002; 5594; 2033; 7157	144	144
0.00968971	0.0558121	Amyotrophic lateral sclerosis (ALS) - Homo sapiens (human)	KEGG	path:hsa05014	MAP2K3; TOMM40; TNFRSF1B; TP53; RAC1; TNFRSF1A; CAT; MAPK14; GRIN2C; GRIN2A; MAPK13; RAB5A; GRIN1	1432; 10452; 5879; 847; 2903; 2905; 7132; 7133; 5603; 5606; 5868; 2902; 7157	51	51
0.00987369	0.0558121	Epithelial cell signaling in Helicobacter pylori infection - Homo sapiens (human)	KEGG	path:hsa05120	ATP6V0B; ATP6V0C; LYN; ATP6V1A; JAM2; CSK; RAC1; MAPK13; ATP6AP1; MAPK14; ATP6V1G2; MAP2K4; ATP6V1B2; PAK1; F11R; CDC42	537; 523; 526; 527; 6416; 534; 1432; 50848; 1445; 5058; 5603; 4067; 998; 5879; 58494; 533	68	68
