# Supplementary material for: Blood Transcriptome Response to Environmental Metal Exposure Reveals Potential Biological Processes Related to Alzheimer's Disease
Source: Front Public Health. 2020 Oct 21;8:557587. doi: 10.3389/fpubh.2020.557587 (PMC7609776; doi:10.3389/fpubh.2020.557587)
Supplement: Supplementary file 4 [file Table_3.XLSX]

## Sheet: Table S3
ReactomePathway	EnrichedScore	NormalizedEnrichedScore	P-value	FDR	Direction
Class A/1 (Rhodopsin-like receptors)	-0,4829	-22233	0,0000E+00	0,0000E+00	Down
Fcgamma receptor (FCGR) dependent phagocytosis	0,5284	24162	0,0000E+00	0,0000E+00	Up
Innate Immune System	0,3705	27999	0,0000E+00	0,0000E+00	Up
Interferon alpha/beta signaling	0,6226	24634	0,0000E+00	0,0000E+00	Up
Neutrophil degranulation	0,4598	30640	0,0000E+00	0,0000E+00	Up
RHO GTPase Effectors	0,4382	24406	0,0000E+00	0,0000E+00	Up
GPCR ligand binding	-0,4438	-21633	0,0000E+00	22.234	Down
G alpha (s) signalling events	-0,5062	-21451	0,0000E+00	29.089	Down
Regulation of actin dynamics for phagocytic cup formation	0,5233	23396	0,0000E+00	30.427	Up
GPCR downstream signalling	-0,3835	-21135	0,0000E+00	35.999	Down
Olfactory Signaling Pathway	-0,7200	-21142	0,0000E+00	44.999	Down
Signaling by GPCR	-0,3762	-20710	0,0000E+00	68.08	Down
Cellular responses to stress	0,3333	22092	0,0000E+00	0,0140	Up
Interferon Signaling	0,4223	21109	0,0000E+00	0,0263	Up
Cytokine Signaling in Immune system	0,2698	21159	0,0000E+00	0,0289	Up
Signaling by Rho GTPases	0,3317	21240	0,0000E+00	0,0301	Up
Cellular Senescence	0,4582	21285	0,0000E+00	0,0339	Up
Keratinization	-0,4634	-19443	0,0000E+00	0,0368	Down
RHO GTPases Activate NADPH Oxidases	0,7445	20360	0,0000E+00	0,0493	Up
Detoxification of Reactive Oxygen Species	0,6317	20628	0,0000E+00	0,0510	Up
Transcriptional activation of mitochondrial biogenesis	0,5501	20434	0,0000E+00	0,0515	Up
Signaling by Interleukins	0,3343	20214	0,0000E+00	0,0535	Up
Interleukin-10 signaling	0,5829	20670	0,0000E+00	0,0535	Up
HATs acetylate histones	0,5519	19999	0,0000E+00	0,0571	Up
Gene and protein expression by JAK-STAT signaling after Interleukin-12 stimulation	0,6278	20041	0,0000E+00	0,0582	Up
Formation of the beta-catenin:TCF transactivating complex	0,5845	20073	0,0000E+00	0,0593	Up
GPVI-mediated activation cascade	0,5960	19594	0,0000E+00	0,0742	Up
RHO GTPases activate PKNs	0,4950	19496	0,0000E+00	0,0787	Up
Signaling by SCF-KIT	0,5756	19433	0,0227	0,0824	Up
Peptide ligand-binding receptors	-0,4631	-18400	0,0000E+00	0,0947	Down
Mitochondrial biogenesis	0,5614	19220	0,0256	0,0955	Up
Cell Cycle, Mitotic	0,2881	19105	0,0000E+00	0,0980	Up
VEGFA-VEGFR2 Pathway	0,3968	19018	0,0000E+00	0,1018	Up
Synthesis of substrates in N-glycan biosythesis	0,5582	18896	0,0217	0,1111	Up
Oxidative Stress Induced Senescence	0,4918	18857	0,0000E+00	0,1112	Up
M Phase	0,3667	18694	0,0000E+00	0,1229	Up
TP53 Regulates Metabolic Genes	0,5659	18513	0,0000E+00	0,1325	Up
Signal amplification	0,5858	18246	0,0000E+00	0,1639	Up
Apoptosis	0,3610	18181	0,0000E+00	0,1649	Up
TRIF(TICAM1)-mediated TLR4 signaling	0,4009	18074	0,0000E+00	0,1708	Up
G alpha (z) signalling events	0,5648	17905	0,0256	0,1766	Up
Regulation of lipid metabolism by PPARalpha	0,3684	17835	0,0000E+00	0,1769	Up
MyD88-independent TLR4 cascade	0,4009	17932	0,0000E+00	0,1772	Up
Immunoregulatory interactions between a Lymphoid and a non-Lymphoid cell	0,4516	17967	0,0000E+00	0,1778	Up
Signaling by Non-Receptor Tyrosine Kinases	0,5123	17772	0,0513	0,1786	Up
ER-Phagosome pathway	0,4050	17647	0,0345	0,1802	Up
Toll-like Receptor Cascades	0,3431	17844	0,0000E+00	0,1808	Up
Estrogen-dependent nuclear events downstream of ESR-membrane signaling	0,6288	17610	0,0256	0,1809	Up
Signaling by PTK6	0,5123	17665	0,0000E+00	0,1834	Up
Toll Like Receptor 2 (TLR2) Cascade	0,3565	16906	0,0476	0,1864	Up
Mitotic Metaphase and Anaphase	0,3941	16824	0,0606	0,1874	Up
Selenoamino acid metabolism	0,5610	16914	0,0222	0,1878	Up
Condensation of Prophase Chromosomes	0,6374	16861	0,0571	0,1891	Up
Antigen processing-Cross presentation	0,4053	17515	0,0000E+00	0,1902	Up
Regulation of signaling by CBL	0,5738	16827	0,0250	0,1903	Up
Regulation of TP53 Activity	0,3931	17040	0,0000E+00	0,1908	Up
Toll Like Receptor 4 (TLR4) Cascade	0,3554	16780	0,0000E+00	0,1908	Up
Apoptotic execution phase	0,5543	16916	0,0227	0,1909	Up
TCR signaling	0,4048	17047	0,0000E+00	0,1921	Up
Mitotic Spindle Checkpoint	0,5310	16921	0,0250	0,1930	Up
Toll Like Receptor TLR1:TLR2 Cascade	0,3565	16728	0,0435	0,1933	Up
Chromatin modifying enzymes	0,3864	17055	0,0294	0,1943	Up
DNA Damage/Telomere Stress Induced Senescence	0,5304	16951	0,0488	0,1949	Up
Costimulation by the CD28 family	0,4232	16676	0,0625	0,1955	Up
Toll Like Receptor 5 (TLR5) Cascade	0,3551	16963	0,0000E+00	0,1959	Up
Semaphorin interactions	0,5189	16975	0,0244	0,1972	Up
Adaptive Immune System	0,2559	17061	0,0000E+00	0,1975	Up
ABC-family proteins mediated transport	0,4041	17210	0,0000E+00	0,1989	Up
Voltage gated Potassium channels	-0,7626	-17611	0,0000E+00	0,1990	Down
TRAIL signaling	0,6732	17287	0,0000E+00	0,2000	Up
